# Supplementary material for: Bidirectional CRISPR screens decode a GLIS3-dependent fibrotic cell circuit
Source: Nature. 2026 Jan 7;650(8103):997–1006. doi: 10.1038/s41586-025-09907-x (PMC12820784; doi:10.1038/s41586-025-09907-x)
Supplement: Supplementary file 3 — Spatial profiling patient metadata—see guide for details. [file 41586_2025_9907_MOESM3_ESM.xlsx]

## Sheet: Supplementary Data 1(Sheet1)
PubID	Diagnosis	Gender	Age at diagnosis
108731	CD	Male	15-20
144732	Diverticulitis	Female	NA
149903	Diverticulitis	Female	NA
167799	Diverticulitis	Female	NA
147328	Diverticulitis	Female	NA
158409	CD	Female	35-40
197303	CD	Male	35-40
147327	CD	Male	45-50
117237	CD	Female	15-20
154367	CD	Male	20-25
190337	UC	Male	25-30
107990	UC	Male	40-45
152617	UC	Female	15-20
153425	UC	Female	15-20
146685	UC	Female	55-60
148176	UC	Male	25-30
