# Supplementary material for: Bidirectional CRISPR screens decode a GLIS3-dependent fibrotic cell circuit
Source: Nature. 2026 Jan 7;650(8103):997–1006. doi: 10.1038/s41586-025-09907-x (PMC12820784; doi:10.1038/s41586-025-09907-x)
Supplement: Supplementary file 4 — Bidirectional CRISPR screen hits—see guide for details. [file 41586_2025_9907_MOESM4_ESM.xlsx]

## Sheet: Sheet1
CRISPRko gene	STARS score KO	Avg. STARS score KO	p-value	meanLogFC		CRISPRa gene	STARS score A	Avg. STARS score A	p-value	meanLogFC		Shared CRISPR screen hit
ABCA1	1.86685	0.702882	0.0431541	-0.140735		IL11	7.76469	3.64077	0	-5.2397
AGTPBP1	2.52526	1.08887	0.0100829	-1.47848		SMAD3	5.17672	2.73884	1.89168e-05	-3.53767
ARNT2	6.73999	2.59246	0	-7.21919		HIC1	4.84928	2.98509	5.14044e-05	-4.76922
C9orf57	2.08286	1.15878	0.0269639	-1.7414		IL1R1	4.44192	1.93774	0.000145988	-2.75556
CAPRIN1	1.95559	1.06147	0.0355337	-3.19715		NFKBIZ	4.005	1.98436	0.000455237	-2.61132
CCDC127	2.41881	1.05364	0.0128059	-3.48533		GLIS3	3.89022	2.23354	0.000607394	-3.58704
CD274	2.16929	0.710735	0.0222466	-2.75614		SMAD4	3.72096	2.50451	0.000903072	-4.9477
CD300E	2.90173	1.09395	0.00436272	-3.78079		CDK1	3.45763	1.12339	0.00166632	-2.90563
CDK1	1.99495	1.16006	0.032657	-4.26173		VEZF1	3.32448	1.1744	0.00224493	-3.16411
CDKN2C	2.92884	1.05515	0.00412572	-3.66004		LETMD1	3.27274	1.27708	0.00256611	-1.98838
CEBPD	1.877	0.818508	0.0422023	-1.54988		CDKN2C	3.20397	1.76195	0.00294979	-3.69872
CLVS1	2.05731	0.813365	0.0285067	-0.0230855		EDRF1	3.12818	0.829243	0.00353662	-1.72398
CMBL	1.95577	0.981889	0.035527	-2.97103		RPS15	3.01124	1.48892	0.00461776	-2.89275
CNOT9	2.18665	0.803906	0.0214147	-1.32556		SNAI1	2.8398	1.73734	0.00676893	-3.75349
CTNNBIP1	2.55748	1.15525	0.00937139	-2.24349		UPB1	2.80425	1.60992	0.00733355
DCXR	2.27049	1.27942	0.0177958	-4.71207		PLRG1	2.65472	0.990391	0.0101838	-2.45343
DDX6	2.8284	1.91499	0.00511609	-6.94645		CEBPD	2.60905	1.1191	0.0112789	-1.90341
DLGAP4	1.96897	0.846594	0.0345424	-4.11872		RNPC3	2.60159	1.49435	0.0114784	-0.965604
EDRF1	2.17097	1.00124	0.0221392	-2.5374		ARNT2	2.46486	1.26626	0.0155159	-2.14966
ERH	2.12746	0.755245	0.024381	-3.47124		FKBP4	2.40043	1.22194	0.0179553	-1.69342
FGF18	1.84123	0.75438	0.0455987	-0.466618		ITGA2	2.39085	0.826094	0.018325	-2.14737
FKBP4	1.98165	0.979269	0.0336103	-1.86399		CTNNBIP1	2.37249	0.72108	0.0191681	0.132113
GAPT	2.29773	0.971611	0.0167539	-1.08925		OR51A2	2.35023	0.889068	0.020118	-0.637121
GK5	2.16969	0.921814	0.0221908	-0.996515		USP31	2.32894	0.98693	0.0210803	-1.43169
GLIS3	1.87781	0.929819	0.0421026	-1.38534		LCNL1	2.32628	1.22858	0.0212201	-1.4683
GRINA	1.82594	0.999545	0.0471922	-3.08793		DLGAP4	2.25857	0.762118	0.0245639	-1.96553
HIC1	2.23595	1.15879	0.0191859	-4.0703		AGTPBP1	2.24672	0.875934	0.0251795	-2.07596
IL11	3.14987	2.11977	0.00247447	-6.80399		DDX6	2.22268	0.880014	0.0265469	-0.94682
IL1R1	2.47268	1.36899	0.0113203	-3.84691		CMBL	2.22114	1.09535	0.0266139	-1.35097
ITGA2	1.89221	1.22943	0.0408198	-5.39572		PYGL	2.18596	1.1142	0.028705
KIRREL1	2.0668	1.12769	0.0279249	-1.97284		CCDC127	2.18449	1.06644	0.0287869	-1.46018
LAMTOR1	1.93371	1.14153	0.0372539	-3.1599		LSM8	2.17726	1.08063	0.029252
LCNL1	1.8106	0.542823	0.0488382	1.21932		NAA10	2.15419	1.18202	0.0307653
LETMD1	1.91693	0.842135	0.0386956	-3.26192		CLVS1	2.13996	1.06214	0.0317255	-1.28324
LSM8	2.86756	1.27834	0.00469605	-4.24139		CD300E	2.12942	1.16558	0.0324604	-1.9486
METTL14	1.97067	0.912969	0.0344022	-3.12006		PTGFRN	2.08733	1.00292	0.0355648	-1.88928
MLANA	2.63816	0.892125	0.00782755	-3.19183		SRBD1	2.08609	1.10861	0.0356742	-2.16152
NAA10	2.47384	1.13215	0.0112987	-1.57945		CAPRIN1	2.0859	0.96567	0.0356903	0.340731
NEDD1	1.80614	0.647614	0.0493001	0.832921		CD274	2.07795	1.23493	0.0363663	-2.60974
NFKBIZ	2.52423	1.32983	0.0100992	-5.4881		METTL14	2.07219	0.9349	0.0368121	-0.988933
OR51A2	2.89635	1.30928	0.00439595	-1.89228		SLC35E4	2.06973	0.883565	0.0370169	-0.789708
OTOP3	1.80383	0.688288	0.0495381	-3.6924		ERH	2.06826	0.801778	0.0371123	-0.738787
PKDCC	2.57278	0.911159	0.00907514	-3.18055		MLANA	2.06662	1.20801	0.0372509	-1.58827
PLRG1	2.53992	1.1692	0.00974904	-5.59597		KIRREL1	2.04793	0.773122	0.0387667	-1.04232
PRAMEF15	2.01875	0.848846	0.0309957	-5.58673		NEDD1	2.01449	0.894778	0.0416445	-1.82787
PTGFRN	1.83015	0.720701	0.0467779	-2.61201		ABCA1	2.01286	0.965239	0.0417679	-1.2145
PYGL	1.99093	0.82872	0.032935	-3.23725		C9orf57	2.01244	0.994969	0.0418214	-1.67838
REG3G	2.06315	1.14853	0.0281411	-2.99972		TGFBR1	2.01181	1.05435	0.0418769	-2.05173
RNPC3	2.00844	1.05529	0.0316922	-3.15147		DCXR	2.01083	0.800791	0.0419542	-0.777515
RPS15	2.027	0.882999	0.0304306	-3.06893		OTOP3	2.00598	0.760747	0.0424135	-2.05607
SLC35E4	2.30202	1.02705	0.0165886	-2.73291		PKDCC	1.99086	0.823289	0.0438524	-0.661941
SMAD3	3.8833	1.95226	0.000440751	-6.52388		SPTBN5	1.98978	0.679609	0.0439672	-1.56399
SMAD4	2.75268	1.22882	0.00607418	-5.22422		FGF18	1.98777	0.83331	0.0441621	-1.04496
SNAI1	1.84854	0.78185	0.0449258	-0.472035		PRAMEF15	1.97667	0.928595	0.0452811	-0.914314
SPTBN5	2.43056	1.22691	0.0124697	-2.27035		CNOT9	1.96206	1.09798	0.0466883	-2.35765
SRBD1	1.96872	0.841619	0.0345583	-2.79982		REG3G	1.95999	0.638733	0.0469618	-1.45695
TGFBR1	3.38594	1.60152	0.00141137	-4.46506		GRINA	1.95927	0.873988	0.0470206	-1.14463
UPB1	2.2225	1.15761	0.019802	-5.58075		GAPT	1.95886	1.10198	0.0470613	-2.74183
USP31	1.97541	0.950105	0.0340525	-1.61529		ZNF766	1.95775	0.931773	0.0471847	-1.15445
VEZF1	2.15852	1.12483	0.022749	-3.0885		LAMTOR1	1.94625	0.961132	0.0483115	-1.16943
ZNF766	2.3154	1.28753	0.0161185	-5.87225		GK5	1.93729	0.614443	0.0492487	-1.23142
2021-03-01	0.711213	0.374525	0.510657	-0.0100214		PTGER2	5.58984	3.05633	5.75729e-06	-4.36812
2021-03-02	0.846151	0.439761	0.384392	-0.180397		ONE_INTERGENIC_SITE_613	4.75117	1.91504	7.27886e-05	-6.52473
2021-03-03	1.16674	0.587399	0.195413	0.605226		PRAG1	4.67663	2.77948	8.9238e-05	-4.27224
2021-03-05	0.838334	0.401245	0.39079	1.47708		COL10A1	4.59593	2.11745	0.000101575	-4.13621
2021-03-06	0.427678	0.292902	0.92745	0.274764		GLI2	4.56588	2.34783	0.000107332	-2.60666
2021-03-08	1.20901	0.647832	0.178609	-0.725912		NARF	4.48544	1.44972	0.000127483	-3.31141
2021-09-01	1.0205	0.609281	0.266346	-1.5398		NARF-AS2	4.48544	1.44972	0.000127483
2021-09-02	0.580359	0.393265	0.674875	-0.140992		TBC1D8	4.36079	1.77534	0.000172719	-3.6955
2021-09-04	0.847716	0.432003	0.383123	-0.0349768		TBC1D8-AS1	4.36079	1.77534	0.000172719
2021-09-06	1.2085	0.513519	0.178809	-0.492069		APEX2	4.06445	1.79027	0.000400132	-1.86714
2021-09-07	0.85154	0.475553	0.380015	-1.68859		TNFRSF10B	4.00284	2.4254	0.00045606	-4.67994
2021-09-09	0.788648	0.370712	0.433661	0.0704938		IL17RC	3.97305	0.880147	0.00051939	-1.64964
2021-09-14	1.14954	0.604741	0.202674	-1.94877		LOC105375741	3.96841	1.51192	0.000527203	-1.78479
2021-12-01	1.23844	0.65501	0.16779	-0.705012		ING3	3.94977	2.38559	0.000541185	-3.71839
A1CF	0.560436	0.413827	0.704489	-0.217445		MAML2	3.92521	2.31884	0.000572028	-2.83704
A2M	0.881408	0.443033	0.356922	0.078236		SMOC2	3.9155	1.92456	0.00058272	-3.52484
A3GALT2	0.718457	0.416027	0.502924	0.257573		SUOX	3.86272	1.97434	0.000640704	-3.04963
A4GNT	0.709897	0.435409	0.512068	-1.42969		SLC10A1	3.80343	2.24766	0.000729942	-3.56997
AADACL3	1.01523	0.421508	0.269369	2.01482		KRT18	3.77413	2.21736	0.000814656	-3.48315
AADACL4	1.16952	0.540336	0.194265	0.78779		KLF3	3.76289	1.91489	0.000829461	-1.99387
AAGAB	1.52079	0.64255	0.0917847	-0.324485		SNAPIN	3.71019	1.765	0.000924045	-2.50769
AAMDC	0.879361	0.582059	0.358456	-1.88409		GGN	3.67206	1.1038	0.00103097	-2.207
AANAT	2.427	0.843718	0.0125804	-3.07655		NME5	3.67201	1.82991	0.00103302	-3.95464
AAR2	0.73732	0.419813	0.483248	-0.0958982		SCN9A	3.668	1.60595	0.00104001	-3.73466
AARD	0.854051	0.435711	0.378007	1.44999		CCDC28A-AS1	3.65361	1.41966	0.00106757	-1.09811
AARS	1.66327	0.79152	0.0672784	-1.2572		NDC1	3.57517	0.836722	0.00127524	-0.458123
AARS2	1.1423	0.663423	0.205819	-0.531981		NFKBIL1	3.57516	1.15723	0.0012773	-2.87651
AASDH	1.04587	0.502881	0.252547	-0.404459		ZFP28-DT	3.57025	1.52755	0.00129703	-2.53984
AASDHPPT	0.744578	0.332851	0.475974	1.00227		MAK16	3.56189	1.49659	0.00131677	-3.69895
AASS	1.0538	0.62184	0.248364	-0.566821		TUBB4A	3.55366	2.1155	0.00133816	-4.02859
AATK	1.3094	0.564752	0.144355	-2.53593		LOC107986998	3.54711	1.23129	0.00135708	-4.927
ABAT	0.872103	0.391332	0.364008	2.00759		TEN1	3.5338	0.98186	0.00139162	-3.27146
ABCA10	1.17605	0.619869	0.191623	-2.66302		TEN1-CDK3	3.5338	0.98186	0.00139162
ABCA12	1.29721	0.797493	0.148215	-2.97343		MTSS1	3.52249	1.2273	0.00142411	0.870784
ABCA13	0.989221	0.548429	0.284561	-0.610203		CXorf49	3.47859	1.43412	0.0015997	-1.34618
ABCA3	1.23522	0.666515	0.168932	-0.70195		ODF1	3.45294	1.1528	0.00168318	-2.88626
ABCA5	1.37973	0.656881	0.124147	-0.994434		MAP3K1	3.44928	1.78113	0.00170498	-2.1178
ABCA8	0.80173	0.451683	0.422084	-0.0625163		PGLYRP4	3.42908	0.880088	0.00180203	-1.20124
ABCA9	1.18832	0.657201	0.186649	-0.827953		SLC39A10	3.41898	1.44213	0.00183493	-1.71936
ABCB11	0.632383	0.395271	0.603572	0.196994		CRTC3	3.41053	1.85788	0.00186248	-3.00672
ABCB5	1.05281	0.427736	0.248876	0.37735		VOPP1	3.38126	1.22137	0.00198174	-3.23124
ABCB7	2.50274	1.47673	0.0106026	-6.0223		PRKCD	3.37879	1.7109	0.00198832	-3.93557
ABCC1	1.18482	0.713071	0.188062	-2.04834		NUP93	3.37545	1.68858	0.00200354	-2.18641
ABCC10	1.56157	1.03249	0.0839961	-3.03814		LMO1	3.36229	1.27178	0.00209483	-3.22823
ABCC3	1.57719	0.763377	0.08125	-1.06163		MRTFA	3.33657	1.69706	0.00219846	-2.04399
ABCC4	0.754393	0.375136	0.466174	1.03855		RASGRP3	3.31997	0.848872	0.00230415	-0.760539
ABCC5	0.805799	0.50624	0.418473	-0.0259261		NQO2	3.29147	1.61279	0.00243986	-2.39274
ABCC6	0.661296	0.420617	0.567445	-0.283473		FOXG1	3.29128	1.85432	0.00244027	-3.83008
ABCC9	0.941401	0.527754	0.314649	-0.687867		SP6	3.26039	1.54645	0.0026282	-2.50709
ABCD2	1.29799	0.673499	0.147963	-2.33019		FAM90A1	3.26004	1.77279	0.00262902	-1.5884
ABCD4	1.05401	0.553171	0.248258	-0.114281		TM4SF18	3.25754	1.2354	0.00264136	-2.7199
ABCE1	1.52948	0.600778	0.0900771	0.645863		TRMT5	3.25561	1.78383	0.00264547
ABCF1	0.601362	0.368642	0.645095	1.25575		PLA2G4A	3.24849	1.74875	0.0026829	-2.31805
ABCF3	0.986755	0.536545	0.286024	-0.0612108		ERP44	3.24623	0.798986	0.0026903	-0.99111
ABCG1	0.993862	0.593133	0.281846	-2.53232		INVS	3.24623	0.798986	0.0026903
ABCG2	0.533213	0.358057	0.746424	0.220795		ATP5MJ	3.24281	1.56573	0.00271292	-3.55916
ABCG4	0.932566	0.463724	0.320454	0.0238578		JSRP1	3.23286	0.952045	0.00278776	-2.00047
ABCG5	1.2629	0.620767	0.159327	0.392977		ADORA2A	3.22763	1.67841	0.00281778	-2.66558
ABCG8	1.35275	0.633773	0.13152	-0.567494		FOSB	3.22253	1.8566	0.00284369	-2.5332
ABHD10	0.698611	0.442797	0.524405	-1.3734		SLC13A5	3.22001	1.24562	0.00285726	-2.88061
ABHD13	1.11139	0.592461	0.219782	-0.68418		AP5B1	3.21646	1.24041	0.00287823	-3.21921
ABHD14A	0.942248	0.490925	0.314082	-0.100753		CCNK	3.21471	1.32659	0.00288564	-2.45427
ABHD14A-ACY1	1.15941	0.547396	0.198443	0.169301		RESP18	3.21264	1.79262	0.0028918	-2.62921
ABHD15	0.594709	0.396097	0.654389	0.198942		NCKAP5	3.19509	1.51955	0.00303615	-2.78066
ABHD16A	0.654682	0.334187	0.575497	2.11252		NFKBIB	3.19396	1.50784	0.00304355	-2.20234
ABHD16B	0.974503	0.493995	0.293505	-0.31283		MED10	3.1894	1.96386	0.00307028	-3.80294
ABHD17A	0.757403	0.416658	0.463222	-0.271265		PTGER4	3.18271	2.03032	0.00311552	-2.70214
ABHD3	1.06632	0.522208	0.241751	-1.17103		ARHGAP19	3.18077	1.49425	0.00312415	-2.13248
ABHD8	1.76074	1.21068	0.0544253	-4.27444		ARHGAP19-SLIT1	3.18077	1.49425	0.00312415
ABI1	0.82589	0.446403	0.401226	0.0155225		MAMLD1	3.16834	1.48532	0.00319118	-1.5533
ABI3BP	1.78218	0.675131	0.0519571	-2.80151		CSE1L	3.16035	0.947693	0.00327425	-2.06453
ABL1	0.612399	0.415874	0.629907	-0.26112		CSE1L-AS1	3.16035	0.947693	0.00327425
ABL2	1.1891	0.686981	0.186334	-2.87881		SLC22A4	3.15265	1.34835	0.00332319	-1.27047
ABLIM3	1.63528	0.815307	0.0715785	-1.0679		STARD3NL	3.14417	1.09739	0.00338487	-2.873
ABO	1.1349	0.545561	0.20905	-0.24303		TMEM190	3.13799	2.26441	0.00343998	-3.95146
ABR	1.61733	0.73897	0.0744143	-1.17004		EDRF1-DT	3.12818	0.829243	0.00353662
ABRA	1.02737	0.5704	0.262593	-0.363636		WDR19	3.12703	1.74827	0.00354567	-3.77156
ABRACL	0.52501	0.369253	0.75957	0.135654		FBXO25	3.12083	1.26484	0.00358761	-2.89143
ABRAXAS2	1.03376	0.50145	0.25905	0.114892		UNC5D	3.12019	1.02727	0.0035909	-1.99662
ABTB1	1.68228	0.550032	0.0645997	-1.50567		OLIG2	3.11616	1.32287	0.00362133	-1.43059
ABTB2	0.627268	0.411793	0.61028	-0.17277		PCDHB3	3.10918	1.18548	0.00366904	-3.10861
ACAA2	0.739775	0.401228	0.480782	0.147834		MYRF	3.10806	1.69265	0.00367397	-1.92914
ACACA	1.60637	0.649575	0.0761994	-3.04035		LIN7A	3.10445	1.4899	0.00369906	-2.42213
ACAD8	0.99722	0.491984	0.279855	-0.21864		FAM25A	3.10322	1.37559	0.00370605	-1.44718
ACADSB	1.57839	0.986637	0.0810299	-3.67127		KCNQ4	3.09942	1.38654	0.0037373	-1.39898
ACAP1	1.73707	0.956533	0.0573386	-1.40339		LCE2D	3.09889	1.78036	0.00374183	-2.91417
ACAP3	0.911827	0.528547	0.334766	-0.389134		WDR73	3.09824	0.904986	0.00378213	-1.93968
ACAT1	1.16914	0.550025	0.194396	-0.0852626		ONE_INTERGENIC_SITE_1653	3.09812	1.18014	0.00378706	-5.25914
ACBD4	1.1909	0.552087	0.185608	-0.101635		BHMT	3.09235	1.20249	0.00382901	-2.24155
ACCSL	0.770006	0.424207	0.451095	-0.0456844		CLTA	3.09039	1.4563	0.00383847	-2.38296
ACE	1.4575	0.824027	0.10504	-2.95566		CERK	3.08511	1.81514	0.00388124	-2.19293
ACE2	0.781803	0.437186	0.439938	-0.19747		DNAL4	3.08353	1.44931	0.00390056	-1.63838
ACER3	1.94211	1.11044	0.0365973	-2.6132		SECISBP2L	3.07288	1.50337	0.0039824	-2.09319
ACHE	1.26675	0.582768	0.158053	-0.156117		LOC101928972	3.06197	1.40219	0.00411399	-2.92559
ACIN1	1.16231	0.746546	0.197213	-2.62703		RAB8B	3.06197	1.40219	0.00411399
ACKR1	1.49072	0.538545	0.0978314	-1.13782		TNFSF10	3.05463	1.29988	0.00416745	-1.91178
ACKR2	0.670996	0.368889	0.555799	0.651897		TXNDC5	3.05003	1.16395	0.00420447	-3.13113
ACLY	1.57637	0.763454	0.0813979	-3.49396		CACNA1A	3.04392	0.852953	0.00430111	-1.13626
ACMSD	2.03101	0.844388	0.0301686	-4.65552		ESR2	3.04291	1.41493	0.00431221	-1.85951
ACOD1	1.07078	0.654932	0.239467	-0.652874		ONE_INTERGENIC_SITE_525	3.03536	1.2582	0.00437554	-5.49928
ACOT11	0.954457	0.536922	0.306164	-0.322468		SATL1	3.029	1.24522	0.00442612	-3.14987
ACOT13	2.30861	1.05324	0.0163757	-4.16971		ZNF711	3.029	1.24522	0.00442612
ACOT2	0.85997	0.550998	0.373368	-0.772659		GSX2	3.01912	0.794638	0.00454908	-1.55009
ACOT6	1.0274	0.489828	0.262588	0.0620931		MESD	3.01518	1.17442	0.0045865	-1.29619
ACOT8	0.519117	0.338569	0.769079	0.44312		TMEM141	3.01421	1.48924	0.00459267	-1.76436
ACOX1	0.736893	0.41674	0.483702	0.33222		NADSYN1	3.00519	1.50869	0.00467739	-2.93016
ACOX2	0.702034	0.445637	0.520632	-0.441913		TAB2	2.98746	1.30229	0.00485627	-1.28146
ACP6	0.594613	0.390421	0.654522	-0.189981		SPINT2	2.98306	0.943317	0.00490192	-2.64721
ACP7	1.03161	0.526387	0.260262	-0.197183		LOC105378614	2.97897	1.19537	0.00493893	-1.13164
ACR	0.884086	0.452178	0.354868	1.2336		MICOS10	2.97897	1.19537	0.00493893
ACRBP	0.678134	0.451738	0.547518	-0.307085		MICOS10-NBL1	2.97897	1.19537	0.00493893
ACSBG1	0.812544	0.454538	0.412533	-0.0913313		DNMT3A	2.97629	1.49117	0.00496114	-2.13111
ACSL1	2.7265	1.29901	0.00643642	-1.87674		EHD3	2.97505	1.10691	0.00497348	-1.34274
ACSL3	1.5791	0.842732	0.0808988	-2.82047		ARSG	2.97344	0.797005	0.00498992	-0.780751
ACSL6	0.951904	0.62384	0.307801	-0.715461		SLC16A6	2.97344	0.797005	0.00498992
ACSM1	0.950018	0.583215	0.308997	-2.95357		SLC26A9	2.9734	0.894613	0.00502652	-1.83424
ACSM2B	0.670259	0.360717	0.556661	-0.393411		EXOC1	2.96898	1.70368	0.0050767	-3.14422
ACSM3	0.889876	0.460398	0.350523	-1.26246		LOC105376890	2.96843	1.35177	0.00508204	-1.57357
ACSM5	0.629709	0.381083	0.607128	-0.568713		WDTC1	2.96843	1.35177	0.00508204
ACSS1	0.757974	0.409318	0.462648	0.122355		TTC30B	2.96833	1.50615	0.00508328	-2.22173
ACSS2	1.57145	0.616704	0.0822298	0.96806		LOC389641	2.96388	1.77788	0.00512111	-4.90664
ACSS3	0.701768	0.416094	0.520924	-0.708156		COL20A1	2.9618	1.41305	0.00513879	-3.38434
ACTB	2.21116	0.986794	0.0202871	-1.44494		TSPAN15	2.96062	1.52644	0.00515113	-1.90897
ACTC1	1.42817	0.77466	0.111843	-2.21724		HACD1	2.95566	1.14256	0.00520541	-1.3181
ACTG2	0.96443	0.559421	0.29979	-0.429723		SLCO1B3	2.95422	1.3438	0.0052161	-1.26429
ACTL10	0.76201	0.39008	0.458762	0.171405		MRPS10	2.95223	0.851779	0.00526134	-1.15745
ACTL6A	0.79151	0.45199	0.431109	-1.64914		ENPP5	2.95	1.43867	0.00528848	-1.52693
ACTL6B	0.972496	0.64006	0.294735	-1.87463		ADGRF1	2.94833	1.64537	0.00530123	-2.51033
ACTN3	1.56237	0.7327	0.0838444	-0.797249		SOX6	2.94226	1.24358	0.00536456	-1.11917
ACTR1A	1.12674	0.478224	0.212671	1.53634		DDX27	2.93359	1.14295	0.00546367	-2.41048
ACTR1B	1.24922	0.624093	0.164063	-0.901951		ADAMTSL2	2.93204	0.988152	0.00551877	-2.10285
ACTR3	0.956258	0.486553	0.30504	-0.201038		MRPS6	2.93125	1.22148	0.00553234	-1.44728
ACTR3B	0.627657	0.395899	0.609818	0.00983415		SLC5A3	2.93125	1.22148	0.00553234
ACTR3C	0.785894	0.409409	0.436198	4.01055		PTGIR	2.92813	1.52432	0.00556195	-2.543
ACTR5	0.958527	0.442233	0.303571	1.40968		CIR1	2.92588	2.17572	0.00558663	-4.19496
ACTR8	1.00719	0.517164	0.27398	-0.260976		RAP2C	2.92262	1.17061	0.00562569	-2.11646
ACTRT1	1.26264	0.492434	0.159421	-1.94339		NFATC1	2.91991	1.38479	0.0056479	-1.56725
ACTRT2	1.16213	0.578626	0.197305	-0.486026		CATSPERG	2.91333	1.39378	0.00571822	-2.07713
ACTRT3	1.28821	0.524091	0.151049	-3.12284		NR4A2	2.91281	1.56542	0.00572316	-2.38572
ACVR1	0.626457	0.407019	0.611378	0.03147		VGF	2.91276	0.753324	0.00575893	-1.55061
ACVR1B	1.7185	1.04368	0.0597172	-3.69905		H4C14	2.90624	1.43939	0.00583172	-2.21658
ACVR2B	0.952159	0.414457	0.307643	-0.168157		H4C15	2.90624	1.43939	0.00583172
ACY1	0.672263	0.41611	0.554305	-0.108235		CCR3	2.90621	1.18424	0.00583378	-1.10369
ACYP2	1.20836	0.659584	0.17887	-0.610154		DGCR2	2.90297	1.24155	0.00586832	-2.45442
ADA	1.25337	0.750442	0.162642	-1.15017		RNF146	2.89429	0.781029	0.00599169	-1.39913
ADA2	0.97542	0.472169	0.292933	-2.04366		LOC101928436	2.89429	1.45383	0.00599252	-1.65959
ADAL	0.909188	0.517174	0.336628	-1.46742		CCDC60	2.89248	0.935925	0.00601596	-2.38652
ADAM10	0.878356	0.432395	0.359243	0.281171		TRAPPC2B	2.89168	0.989464	0.00602254	-2.66272
ADAM15	1.21561	0.698108	0.176099	-1.55277		ZNF547	2.89168	0.989464	0.00602254
ADAM18	0.902104	0.492547	0.341665	-0.221063		LOC112268239	2.89127	1.06464	0.00602665
ADAM19	1.44293	0.894288	0.108346	-2.89752		AK1	2.88838	1.42364	0.00605667	-3.11727
ADAM2	0.76064	0.406261	0.460069	0.0956537		RRAS	2.88609	0.902687	0.0060908	-2.53706
ADAM20	0.738317	0.439134	0.482243	-0.075699		EPHA5	2.88577	1.31588	0.00609368	-2.17762
ADAM23	0.799708	0.44672	0.423864	-1.58785		EPHA5-AS1	2.88577	1.31588	0.00609368
ADAM29	0.9192	0.489469	0.329591	-2.0609		CCDC9	2.88336	1.50802	0.00611547	-2.62535
ADAM32	0.508046	0.336658	0.787237	0.391986		AFF1	2.8814	1.36516	0.00614097	-1.46455
ADAM9	0.864748	0.442974	0.369685	-0.0202474		DEFB108B	2.87998	1.21202	0.0061529	-1.10614
ADAMTS10	1.29096	0.644958	0.15019	-2.78035		QPCTL	2.87658	0.79542	0.00625365	-1.66167
ADAMTS12	1.43926	0.478379	0.109223	0.385521		SLC38A6	2.87311	1.77688	0.00629395	-2.53413
ADAMTS13	1.00048	0.717585	0.277963	-2.21421		SSTR3	2.86953	1.72141	0.00633713	-3.68567
ADAMTS15	1.04643	0.501668	0.252279	-0.113919		NEFL	2.86876	1.04534	0.00634165	-1.72448
ADAMTS17	0.812645	0.495216	0.412451	-0.203648		PADI1	2.86261	1.36432	0.0064165	-1.61039
ADAMTS18	1.08873	0.693099	0.230537	-1.95125		GPN3	2.85957	0.765012	0.00649587	-0.92305
ADAMTS2	1.15406	0.664167	0.200754	-0.757544		ANKRD1	2.85733	1.25011	0.0065226	-1.82263
ADAMTS3	0.738097	0.456596	0.482448	-0.295387		C2orf42	2.85159	1.71295	0.00659456	-3.54275
ADAMTSL1	0.99335	0.514184	0.282125	-1.54379		TIA1	2.85159	1.71295	0.00659456
ADAMTSL2	1.162	0.520745	0.197345	-0.291036		MRPL14	2.84838	1.09055	0.00663116	-1.05208
ADAMTSL3	0.781714	0.53071	0.440034	-1.75918		DPPA2	2.84769	1.34304	0.00664103	-1.75956
ADAP1	1.50011	0.684379	0.0958926	-0.335981		FAM133A	2.84602	1.11612	0.00666201	-0.586817
ADAP2	1.0162	0.464467	0.268802	1.78268		TTLL12	2.84568	1.47887	0.00666653	-3.44155
ADARB1	0.792376	0.516235	0.430363	-0.443247		OLR1	2.84305	1.27192	0.00673192	-1.44617
ADAT1	0.822939	0.404905	0.40372	-1.45073		DCUN1D2	2.83197	1.10725	0.00687667	0.177346
ADAT2	0.95122	0.562174	0.308239	-0.405766		API5	2.8283	1.13095	0.00692725	-0.899514
ADAT3	1.55162	0.73856	0.0858642	-0.904325		NFX1	2.82802	1.32137	0.00692849	-1.82708
ADCK5	0.998526	0.510852	0.27909	-2.08839		ENSA	2.8122	1.08476	0.00720936	-2.65566
ADCY1	0.718739	0.472083	0.502607	-0.466572		PLAU	2.81164	1.62361	0.007218	-2.81668
ADCY2	1.50379	0.634913	0.0951537	1.75968		ABCC6P2	2.80936	1.42235	0.00724966
ADCY3	1.20265	0.644573	0.181093	-0.846822		ADORA2A-AS1	2.80425	1.60992	0.00733355	-3.44678
ADCY5	1.4034	0.466364	0.118014	-0.0465687		TDGF1	2.80351	1.31575	0.00734507	-1.45642
ADCY9	1.01537	0.544786	0.26928	-0.523006		ZNF271P	2.80157	1.42982	0.0073755	-1.72528
ADCYAP1	0.921917	0.441458	0.327669	0.845489		CIDEC	2.79022	1.1544	0.0075696	-1.78356
ADCYAP1R1	1.5927	0.806521	0.078513	-2.02189		C18orf63	2.78328	1.02274	0.00770613	-2.22145
ADD1	0.809094	0.427009	0.415578	0.356859		MEGF10	2.78269	1.25271	0.00771806	-2.4334
ADD2	0.848816	0.437093	0.382204	0.162258		FAM149B1	2.7808	1.11793	0.00774479	-1.3882
ADD3	0.678353	0.450468	0.547237	-0.450063		IQCF1	2.77598	1.21618	0.00782004	-2.05505
ADGB	0.941659	0.425028	0.314509	-0.123215		PPP2CA	2.76691	1.25185	0.00799646	-2.12135
ADGRA1	1.17152	0.562467	0.193459	-0.439609		CLIC3	2.7668	1.11678	0.0079977	-1.32628
ADGRA2	1.3269	0.908967	0.139037	-3.48856		FBXL5	2.76183	1.22723	0.00806925	-1.517
ADGRA3	0.853211	0.38067	0.378688	-0.161297		MCFD2	2.75908	1.61525	0.00810873	-3.12354
ADGRB1	0.903447	0.531172	0.340732	-0.560934		ZNF678	2.75621	1.65295	0.0081515	-2.91526
ADGRB2	0.650148	0.373919	0.581097	1.3931		GRM8	2.75616	0.758514	0.00818234	-0.719286
ADGRB3	1.10319	0.557262	0.223583	-2.46346		ONE_INTERGENIC_SITE_675	2.75155	0.975118	0.00825924	-4.62136
ADGRD1	2.97373	1.80208	0.00369171	-8.52869		PGAM1P8	2.75116	1.37558	0.00826294
ADGRE3	1.00483	0.465458	0.275364	0.0388552		RPL32P13	2.75116	1.37558	0.00826294
ADGRE5	2.06184	1.26751	0.0282033	-4.979		P3H4	2.74544	1.07045	0.00835917	-2.3415
ADGRF1	0.852247	0.479897	0.379449	-0.257594		PRR29	2.74389	1.3763	0.00838179	-2.37933
ADGRF5	1.38417	0.599371	0.122973	-0.0787856		TRIM59	2.74322	0.914703	0.00842333	-2.09191
ADGRG2	0.668668	0.492279	0.558566	-1.52562		INSC	2.73321	1.24716	0.00856931	-1.73046
ADGRG3	0.702566	0.458476	0.520056	-0.0504831		NCAPH	2.73065	1.15203	0.00864663	-2.3205
ADGRG5	1.7825	0.76884	0.0518916	-4.07865		MULTIPLE_INTERGENIC_SITES_118	2.73038	1.49362	0.00865979	-6.06572
ADGRG6	1.33253	0.671681	0.137309	-2.18824		PTX4	2.72758	1.17498	0.00870255	-1.55437
ADGRL3	2.47264	0.823292	0.0113608	-1.97218		MORF4L2	2.72678	1.13632	0.00871489	-1.18693
ADGRV1	1.19228	0.658665	0.185103	-0.91719		GPR32	2.72539	1.26326	0.00873504	-1.92418
ADH1A	1.40041	0.63842	0.118779	-0.69797		P4HA3	2.72119	1.39685	0.00880824	-1.61996
ADH1B	0.916076	0.554688	0.331827	-0.638063		CLEC11A	2.72047	1.66498	0.00881605	-3.32659
ADH1C	0.759154	0.440288	0.461509	-0.337132		ZNF467	2.7186	1.6977	0.00884484	-3.61993
ADH5	1.47386	0.479898	0.101499	-0.248143		CTPS2	2.7147	1.45799	0.00894929	-3.28356
ADH6	0.595651	0.375052	0.653032	0.0988971		MYH6	2.70655	1.66362	0.00909487	-2.91304
ADH7	1.33495	0.598123	0.136597	0.291444		B3GALT6	2.70299	1.48618	0.00915368	-1.40951
ADI1	0.928585	0.374063	0.323126	2.31714		SDF4	2.70299	1.48618	0.00915368
ADIG	1.71513	0.90167	0.0601281	-1.21087		FBXL8	2.70215	1.79313	0.00916684	-3.27657
ADIRF	0.915997	0.638032	0.331858	-2.2124		TRPV6	2.69937	1.60096	0.00922194	-2.59855
ADK	0.533125	0.362383	0.746569	0.152654		GPR146	2.69916	1.64202	0.00922523	-2.94628
ADM	0.899311	0.479357	0.343644	-0.212854		SLFN11	2.69794	0.997952	0.00924991	-3.02364
ADM5	0.907852	0.471026	0.33759	-2.45795		HOMER3	2.69612	0.98236	0.00927911	-1.29195
ADNP	1.03083	0.516665	0.260688	-0.196424		C8orf88	2.69564	1.42326	0.00928404	-1.75848
ADNP2	0.857193	0.521669	0.375531	-0.84728		ADCK2	2.69499	0.788861	0.00933174	-1.72456
ADO	1.23914	0.525213	0.167576	-2.31605		EXOSC6	2.69257	1.07468	0.00937369	-1.44059
ADORA1	0.699031	0.439816	0.523924	0.169156		COMMD3	2.68954	1.44203	0.00943332	-1.60997
ADORA2A	1.64665	0.845706	0.0698584	-2.65666		COMMD3-BMI1	2.68954	1.44203	0.00943332
ADORA2B	0.915686	0.465258	0.332081	-0.611737		CIAO3	2.68373	1.06071	0.00957273	-2.1849
ADORA3	0.89978	0.514165	0.343306	-1.8307		SIM2	2.68309	1.53832	0.00958383	-2.2859
ADPGK	1.09856	0.524095	0.225796	-2.1914		BARHL2	2.68199	1.3992	0.00959781	-3.06966
ADPRHL1	0.682787	0.476616	0.542151	-1.51693		ALG1	2.67613	1.093	0.00971049	-1.18385
ADRA1D	1.21871	0.687786	0.17499	-0.795437		TOMM34	2.67332	1.2068	0.00976313	-2.03278
ADRA2B	0.628219	0.439067	0.609045	-0.0977356		PMP22	2.67275	1.18392	0.00981165	-2.32132
ADRB1	2.35696	1.37814	0.0146932	-6.02113		CCNA1	2.66485	1.17149	0.009956	-2.57032
ADRB3	1.05191	0.433678	0.24937	-1.41655		CCDC7	2.66199	1.23076	0.0100436	-2.91089
ADRM1	1.13415	0.668828	0.209406	-2.41106		RFX7	2.65913	1.23808	0.0100942	-2.49469
ADSL	0.863677	0.584356	0.370498	-0.627751		CEBPA-DT	2.65502	1.15707	0.0101703	-1.17977
AEN	1.25974	0.713091	0.160421	-2.48076		FBXO41	2.6516	1.04495	0.0102772	-2.13334
AFAP1	2.01258	1.25678	0.0313984	-3.98678		LOC107986437	2.6414	0.694352	0.0105116	0.0563302
AFAP1L1	1.55711	0.900001	0.0848584	-1.37722		ST8SIA4	2.6414	0.694352	0.0105116
AFAP1L2	1.23162	0.798052	0.170261	-2.61725		CCDC77	2.64098	1.70761	0.0105235	-3.68229
AFF2	0.598513	0.378981	0.649016	0.193748		LOC105369594	2.64098	1.70761	0.0105235
AFF4	1.9869	1.03211	0.0331989	-1.26842		DHRS11	2.63896	1.47427	0.0105617	-2.99697
AGAP1	1.02702	0.564726	0.262788	-0.158083		BRS3	2.63648	1.49413	0.0106193	-2.09877
AGAP11	1.47414	0.77361	0.101417	-0.954316		IGF2BP3	2.63646	1.21427	0.0106193	-1.37998
AGAP2	1.14678	0.558755	0.203918	-0.414231		PRAMEF4	2.63556	1.26471	0.0106407	-1.85745
AGAP4	0.84074	0.426347	0.388779	-0.312461		A1CF	2.63144	0.97949	0.0107521	-2.23615
AGBL2	0.852044	0.480391	0.379618	-0.0472573		INTS10	2.63038	1.08131	0.010776	-2.8696
AGBL4	0.702765	0.370823	0.519849	0.528192		MXI1	2.62919	1.13497	0.0107957	-2.79676
AGGF1	1.76149	0.816028	0.0543232	-2.33133		CHCHD2	2.62629	1.09947	0.0108582	-2.7298
AGK	5.12704	2.55677	1.54143e-05	-10.2227		ACOT9	2.62487	1.17354	0.010887	-0.314501
AGL	0.62934	0.409082	0.607607	0.00622418		POLR1E	2.62334	1.00311	0.0109216	-0.81085
AGO1	0.863103	0.440181	0.370921	0.145489		CNRIP1	2.62265	1.09695	0.0109384	-1.70603
AGO3	1.11718	0.636519	0.217144	-2.58416		TBRG1	2.62245	1.00756	0.0109393	-0.892164
AGO4	1.37893	0.756719	0.124338	-1.50193		TRIM61	2.61999	1.05204	0.0110277	-0.754336
AGPAT1	1.47791	1.01185	0.100596	-3.65274		POTENTIALLY_ACTIVE_5	2.61815	0.930172	0.0110635	-4.55
AGPAT2	0.855382	0.429681	0.376965	0.551223		TUBB2A	2.61528	1.19663	0.0111161	-1.45234
AGPAT3	0.825413	0.545793	0.401619	-0.608765		DDX60	2.61416	1.23036	0.0111465	-2.91466
AGR3	1.20193	0.638937	0.181403	-0.571311		MOB1A	2.61223	1.592	0.0111885	-2.73589
AGRN	0.574517	0.353183	0.683413	1.18236		OR10G2	2.60871	1.20921	0.01129	-1.25148
AGRP	0.890556	0.463472	0.349987	-0.239275		SLC24A5	2.6059	0.880461	0.0113558	-2.11964
AGT	1.17219	0.520461	0.193191	0.508781		IER2	2.60341	1.0184	0.0114093	-0.792366
AGTR1	1.00167	0.389758	0.277249	0.761687		STX10	2.60341	1.0184	0.0114093
AGTR2	1.04992	0.513283	0.250393	-0.150242		TNFRSF9	2.60285	0.719721	0.0114549	-1.2487
AGXT	0.6205	0.380644	0.619161	0.212588		BMP4	2.60246	1.24771	0.0114628	-1.30262
AGXT2	1.35148	0.718533	0.131868	-0.722301		PGM1	2.60199	1.12405	0.011473	-1.19102
AHCYL2	0.657689	0.411863	0.571838	-0.0976594		SOX3	2.59992	1.30343	0.0115125	-1.3675
AHDC1	1.19171	0.469017	0.185335	0.174125		FOXF2-DT	2.59799	1.27205	0.0115524
AHRR	1.49432	0.832318	0.0970665	-1.95923		RPA3	2.59379	0.70792	0.0116466	-0.933488
AHSA1	0.512385	0.378391	0.780059	0.0963317		UMAD1	2.59379	0.70792	0.0116466
AHSP	1.00784	0.640259	0.273622	-2.46423		TMC8	2.59373	0.903566	0.0116828	-1.85794
AICDA	1.05893	0.520453	0.245666	-0.571447		GAPDH	2.59152	1.49065	0.0117329	-3.20838
AIDA	0.831901	0.44859	0.396109	0.0472745		ZNF503	2.59091	1.4573	0.0117465	-1.71121
AIF1L	0.649246	0.376175	0.582218	0.200304		NPM1	2.58824	1.48104	0.0118066	-2.99577
AIFM3	0.774975	0.43232	0.446348	0.056761		ONE_INTERGENIC_SITE_370	2.58793	1.211	0.0118127	-3.26451
AIG1	1.33078	0.746542	0.137832	-1.08117		AGAP11	2.58763	1.14568	0.0118205	-2.80549
AIMP1	1.90427	0.701613	0.0397192	-3.52897		MAGEA12	2.5871	0.870309	0.0118325
AIMP2	0.990316	0.429012	0.283888	1.75527		CD1D	2.58596	1.0483	0.0118604	-2.67925
AIRE	0.867688	0.415604	0.367428	1.08215		SBK3	2.58534	1.47168	0.0118719	-2.20003
AJUBA	0.537399	0.33283	0.739858	0.689561		SENP1	2.58479	1.18134	0.011918	-0.897415
AK3	0.871627	0.422538	0.364356	-1.45331		VSIG2	2.58335	1.26119	0.0119468	-2.23938
AK7	1.76909	0.706413	0.0534311	0.187541		KLHL2	2.58245	1.67033	0.0119669	-3.31512
AK8	1.70217	0.998422	0.0618406	-3.05903		MYMK	2.57925	1.21256	0.0120352	-1.33424
AK9	0.71294	0.442247	0.508827	-0.0342926		ZNF451	2.57824	1.10758	0.0120636	-2.86527
AKAIN1	0.821035	0.494113	0.405332	-0.285162		SH2D1A	2.57618	0.909072	0.0120965	-2.66836
AKAP10	0.972397	0.535605	0.294788	-0.158809		DUOX2	2.57535	1.27657	0.0121528	-1.88247
AKAP11	1.88952	0.627908	0.0410751	-1.4783		DUOXA2	2.57535	1.27657	0.0121528
AKAP17A	0.990168	0.471274	0.283992	-0.032405		DNM1	2.5744	0.977887	0.0121742	-2.65686
AKAP2	1.14509	0.704448	0.204629	-1.0529		UBE2Q1	2.57311	1.31061	0.0121985	-1.37204
AKAP3	2.74921	1.21198	0.00610645	-5.67996		TMEM63B	2.57307	0.987149	0.0121989
AKAP5	0.73852	0.375144	0.482032	0.144141		TMEM106C	2.57168	1.44985	0.0122285	-2.49851
AKAP7	0.807241	0.445201	0.417199	-0.058415		FKBP6	2.57162	1.0747	0.0122326	-1.88918
AKAP9	1.73967	1.0098	0.0570164	-1.5945		USP7	2.57004	1.01319	0.0122671	-2.80446
AKIP1	1.07447	0.680802	0.237614	-0.791674		TIGD2	2.56746	1.08822	0.0123296	-1.371
AKIRIN2	1.38167	0.655382	0.123645	-0.739508		MRPL51	2.56745	1.27042	0.012365	-2.54304
AKNA	1.04051	0.678179	0.255423	-1.00372		PTPRN	2.56679	0.932694	0.0123852	-2.53852
AKR1A1	0.533518	0.318802	0.745956	0.709345		FKBP15	2.56659	1.28075	0.0123868	-1.0699
AKR1C2	0.801572	0.368327	0.42223	-4.50082		SLC31A1	2.56659	1.28075	0.0123868
AKR1C3	2.00069	0.963844	0.0322298	-4.32321		CIP2A	2.56594	0.777399	0.012395	-0.275421
AKR1D1	0.685924	0.451862	0.53856	-0.0792232		DZIP3	2.56594	0.777399	0.012395
AKR7A2	1.34784	0.758296	0.132904	-0.971644		ONE_INTERGENIC_SITE_1735	2.56401	1.21964	0.012432	-3.39819
AKR7A3	0.888397	0.477611	0.351616	-0.506675		ONE_INTERGENIC_SITE_1562	2.56143	0.882915	0.0124987	-4.16608
AKT1	1.59046	0.708333	0.0788834	-0.516193		PIAS2	2.56108	1.31682	0.0125052
AKT1S1	0.677757	0.328997	0.547955	0.97475		RRH	2.55744	1.04465	0.0126385	-1.03095
ALAD	0.712117	0.424186	0.509665	0.450648		CHDH	2.55345	1.63614	0.012731	-1.84872
ALAS1	0.599205	0.387373	0.648059	0.122518		IL17RB	2.55345	1.63614	0.012731
ALAS2	0.765688	0.416113	0.45522	0.00262981		EMX2	2.55284	1.28662	0.0127499	-1.78887
ALB	0.974519	0.439139	0.293464	-0.0400895		GPR4	2.55272	1.23429	0.0127532	-1.49134
ALCAM	1.06855	0.576876	0.240631	-2.43918		PARD3B	2.55185	1.37356	0.0127717	-2.59069
ALDH16A1	0.500531	0.346636	0.799622	0.260363		NAPG	2.55176	0.902467	0.0127738	-2.38863
ALDH1A1	1.54517	0.744808	0.0870482	-0.757847		NR2E3	2.55079	0.718817	0.0128281	0.191415
ALDH1A2	0.73302	0.409735	0.487666	0.112286		AGRN	2.5507	1.05773	0.0128314	-2.83137
ALDH1B1	0.925995	0.507995	0.324917	-1.94439		GGCX	2.54635	0.99036	0.0129469	-0.867536
ALDH1L2	0.910666	0.485951	0.335575	-0.608635		SHLD1	2.54269	0.944425	0.0130658	-2.41845
ALDH3A2	0.921373	0.443365	0.328059	0.0552799		NDUFB6	2.53909	1.11944	0.0131673	-2.04868
ALDH3B2	0.834345	0.47044	0.394099	-0.242225		C1orf162	2.53772	1.0796	0.0132015	-1.53681
ALDH7A1	0.865936	0.480955	0.368757	-0.442727		HLTF	2.53474	1.13735	0.0133137	-2.27746
ALDOA	0.992415	0.559947	0.28269	-0.788771		HABP4	2.5345	1.37179	0.013322	-1.82722
ALDOC	0.798191	0.490636	0.425174	-0.519381		CNNM4	2.53388	1.08651	0.0133396	-2.39077
ALG1	1.00215	0.55224	0.276967	-0.525339		ZNF69	2.53319	1.29156	0.0133524	-1.69967
ALG10	0.976259	0.565944	0.292408	-1.96552		WNT8A	2.5312	1.24585	0.0133915	-1.1866
ALG10B	2.54499	1.24382	0.00965559	-1.40073		JMJD4	2.53076	1.09678	0.0134067	-1.36267
ALG12	1.3712	0.603091	0.126427	-0.420929		NCOA4	2.52948	1.33143	0.01344	-3.165
ALG13	1.68411	0.983531	0.064342	-1.67781		EML5	2.52815	1.228	0.013486	-1.4136
ALG14	2.04982	1.11205	0.0289716	-2.67094		CD34	2.52776	1.48475	0.0134922	-2.97998
ALG1L2	0.680537	0.347732	0.544703	-0.30825		ZWILCH	2.5256	1.21058	0.0135925	-3.04784
ALG2	1.66975	0.763689	0.0663545	-3.83308		RPS28	2.52491	1.29168	0.0136098	-0.837629
ALG5	0.59186	0.425577	0.658336	-0.29261		HCN4	2.52448	1.27923	0.0136189	-2.38385
ALG6	1.05794	0.579694	0.246201	-0.686063		LOC105372710	2.52248	1.34709	0.0136711	-2.28879
ALG8	1.07595	0.662079	0.236888	-2.33694		RBBP8NL	2.52248	1.34709	0.0136711
ALG9	1.45916	0.880564	0.104648	-3.49031		FGF12	2.52235	1.30795	0.0136736	-1.81809
ALKBH1	0.762161	0.343681	0.458634	2.3434		SET	2.52081	0.936996	0.0137163	-0.586348
ALKBH3	1.30298	0.469546	0.146355	0.214334		ULK3	2.51944	1.14209	0.0137451	-2.86037
ALKBH6	2.39327	1.05781	0.0135467	-1.31526		STX3	2.51927	0.916776	0.0137784	-2.09712
ALKBH7	1.64203	0.686709	0.0705342	0.325367		FOXP3	2.51893	1.15413	0.0137879	-2.88683
ALKBH8	1.27335	0.697664	0.155829	-0.602848		TCF21	2.51879	1.50684	0.0137936	-2.1309
ALOX12B	0.873116	0.476107	0.363227	-0.130724		ONE_INTERGENIC_SITE_803	2.5163	0.858904	0.0138557	-3.91562
ALOX15	0.74791	0.435568	0.472682	-0.0692263		TOR1A	2.51613	1.06861	0.013859	-0.823558
ALOX15B	0.856427	0.496854	0.376158	-0.152251		EMC9	2.51371	1.02575	0.0139187	-2.39033
ALOX5	0.629488	0.354033	0.607414	0.388277		NFIB	2.51333	1.50117	0.0139318	-3.19061
ALOX5AP	1.4138	0.665547	0.11537	-0.550445		C9orf116	2.50976	1.26527	0.0140614	-1.86831
ALOXE3	0.570425	0.343739	0.689492	0.375924		FAM83A	2.50494	1.01468	0.0141864	-1.88666
ALPK2	1.3132	0.861622	0.143158	-3.21666		HNRNPAB	2.50433	0.696773	0.0142312	-1.11287
ALS2CL	0.800484	0.366586	0.423133	1.77937		HERPUD2	2.50396	1.19942	0.0142439	-1.28727
ALS2CR12	0.98641	0.470029	0.286241	0.383564		AZIN1	2.49713	1.46636	0.0144397	-1.8112
ALX1	1.80612	0.732517	0.0493015	-0.542042		SLC46A1	2.49705	1.40506	0.0144767	-2.85454
ALX3	0.93743	0.473668	0.317237	-0.233937		TCF23	2.49271	1.38599	0.0145964	-2.29451
ALYREF	1.03063	0.544672	0.260794	-0.75947		JUNB	2.48989	1.17566	0.0147004	-2.49731
AMBRA1	1.18799	0.759266	0.186784	-2.2879		CD84	2.48978	1.18178	0.0147045	-1.84356
AMD1	1.83792	0.583048	0.0459855	1.40847		LDB2	2.48968	1.18252	0.0147091	-3.35986
AMELX	0.845226	0.524588	0.385144	-0.440574		FLT3	2.48948	1.21501	0.0147144	-1.96715
AMER3	1.29325	0.566652	0.149452	-0.25921		HIRIP3	2.48816	1.03732	0.0147522	-1.17939
AMHR2	0.709405	0.485494	0.512615	-0.363651		NEMF	2.48438	1.29268	0.0148604	-1.26712
AMIGO1	1.0764	0.668888	0.236661	-2.52546		ACOXL	2.48423	1.04351	0.0148629	-1.20622
AMIGO2	0.804391	0.498895	0.419718	-0.304123		MYO1A	2.48284	1.23143	0.0149287	-2.62838
AMMECR1	0.688742	0.42126	0.535387	0.128604		CAB39	2.48198	1.1898	0.0149521	-2.85445
AMMECR1L	1.07186	0.530966	0.238947	-0.566017		SPACA5	2.48181	1.37854	0.0149558	-1.46881
AMN	1.12571	0.464469	0.213145	1.14247		ONE_INTERGENIC_SITE_757	2.48084	1.2526	0.0149838	-4.4504
AMOTL2	1.9247	0.960349	0.0380207	-1.53702		TACR2	2.47226	1.39676	0.0152724	-2.4388
AMPD1	1.42858	0.631657	0.111736	-2.33953		CCBE1	2.47069	1.27201	0.0153127	-2.19597
AMPH	1.40079	0.602435	0.118673	-0.990843		SYNPO	2.46974	1.11901	0.0153395	-1.94985
AMY1A	0.642257	0.409798	0.591086	-0.912786		SNRPD1	2.46943	1.0254	0.0153448	-1.11233
AMY1B	0.642257	0.409798	0.591086			CASQ2	2.4691	1.32919	0.0153864	-3.27568
AMY1C	0.642257	0.409798	0.591086			SOCS3	2.46545	1.08095	0.0154966	-1.17009
AMY2A	1.19446	0.642325	0.184259	-3.63975		SOCS3-DT	2.46545	1.08095	0.0154966
AMY2B	1.64978	0.850353	0.0693786	-3.10809		S100A6	2.46378	1.13717	0.015543	-1.30202
ANAPC10	0.813438	0.604817	0.411775	-1.86937		HNRNPD	2.46367	1.60251	0.0155455	-2.50517
ANAPC16	0.794418	0.494518	0.428546	-0.316525		HNRNPD-DT	2.46367	1.60251	0.0155455
ANAPC2	0.64522	0.351228	0.587302	1.59892		CST5	2.46303	1.4564	0.0155665	-2.26103
ANAPC4	0.889439	0.391988	0.350848	2.3141		BAGE2	2.46238	0.901543	0.0156158	-2.04314
ANAPC5	0.67615	0.342311	0.549798	2.17806		SNRPC	2.46063	1.25168	0.0156759	-1.39281
ANGEL2	0.621812	0.325589	0.617445	1.87118		SMUG1	2.45793	1.36875	0.0157602	-9.18746
ANGPT1	1.59325	0.700285	0.0784032	-0.459967		BCORL1	2.45744	0.90736	0.015777	-0.780365
ANGPT4	1.06113	0.744499	0.244483	-2.87737		DDA1	2.45577	0.965452	0.0158642	-2.05037
ANGPTL1	1.14333	0.636866	0.205399	-2.70825		LOC101929372	2.4509	1.06001	0.0160238	-0.329935
ANGPTL2	2.30262	1.01455	0.0165737	-2.30332		FRMD1	2.4499	0.961508	0.0160497	-0.875355
ANGPTL5	0.572676	0.299887	0.68612	0.228181		CDK13	2.44926	0.682582	0.0161035	-1.25942
ANGPTL6	1.28474	0.560415	0.152142	0.242689		LOC112267983	2.44926	0.682582	0.0161035
ANGPTL7	1.6134	1.10583	0.0750689	-3.89915		HOXA4	2.4483	1.09657	0.0161323	-1.18039
ANGPTL8	0.968188	0.393511	0.297413	2.34569		RDH16	2.44757	1.31512	0.0161533	-1.94887
ANHX	0.723851	0.471081	0.497186	-0.259771		FGFR4	2.44538	1.21664	0.0162232	-1.46217
ANK2	0.892264	0.445215	0.348763	-1.74693		SLCO6A1	2.44297	1.12154	0.0162911	-1.30031
ANKAR	1.99649	0.723576	0.0325356	1.42684		PCDH12	2.44196	1.33471	0.0163581	-2.22702
ANKDD1B	0.989102	0.542684	0.284611	-0.667579		DISC1	2.44085	1.28141	0.0163918	-2.87737
ANKIB1	0.882702	0.439403	0.355921	-1.68524		AMIGO1	2.44057	1.02037	0.0164013	-1.10821
ANKLE1	0.902846	0.481843	0.341173	-0.158516		SPTBN2	2.44011	1.27813	0.0164144	-1.33163
ANKLE2	1.75842	0.895639	0.0546927	-2.97481		ZNF83	2.43698	1.4074	0.016507	-1.97653
ANKMY2	0.814343	0.418683	0.410999	0.50771		FCSK	2.43652	0.793571	0.0165567	-1.75876
ANKRA2	0.877396	0.412165	0.359981	-1.34458		DLGAP5	2.43636	1.22854	0.0165625	-0.787498
ANKRD12	0.758412	0.38845	0.462233	-1.23258		FGGY	2.43634	1.06235	0.0165629	-1.26626
ANKRD16	1.86211	0.769656	0.0436219	-2.91654		MAGIX	2.43486	0.981073	0.0166147	-0.971675
ANKRD18A	0.824137	0.393298	0.402675	-0.0396675		RHOXF1	2.43415	1.32556	0.0166291	-2.4682
ANKRD18B	1.73304	0.757601	0.0578213	-3.87973		LOC107985803	2.43314	0.977814	0.016662	-0.93018
ANKRD20A1	1.47778	0.779052	0.100626	-1.09213		POLR2D	2.43314	0.977814	0.016662
ANKRD20A2	1.47778	0.779052	0.100626			LOC101928415	2.43227	1.04752	0.0166908	-2.76281
ANKRD20A3	1.47778	0.779052	0.100626			PHKA2	2.43227	1.04752	0.0166908
ANKRD20A4	1.47778	0.779052	0.100626			UMODL1	2.43209	1.49345	0.0166937	-2.26341
ANKRD22	0.964401	0.582402	0.299809	-1.69492		ZNF354A	2.43194	1.2586	0.0166978	-1.66852
ANKRD30A	0.583702	0.336879	0.669995	0.603996		KHDC3L	2.43029	0.636522	0.016792	-0.0714299
ANKRD31	0.843558	0.465539	0.3865	0.149705		GLI1	2.42896	1.44947	0.0168372	-1.87315
ANKRD33	0.864843	0.500757	0.369608	-0.148184		BOP1	2.42431	0.88585	0.0169877	-0.707693
ANKRD34B	2.60776	1.07282	0.0083868	-1.40224		HSF1	2.42431	0.88585	0.0169877
ANKRD35	1.93415	0.976876	0.0372264	-4.81738		DNAJB8	2.42415	1.18608	0.0170173	-2.52
ANKRD36	1.26665	0.615507	0.158083	-1.04008		DNAJB8-AS1	2.42415	1.18608	0.0170173
ANKRD36B	1.21247	0.603114	0.177296	-0.28382		PPL	2.42209	1.41371	0.0171177	-2.43883
ANKRD39	0.694076	0.346761	0.52945	2.14195		SLC2A13	2.42148	1.31573	0.0171394	-1.51648
ANKRD40	0.607447	0.352998	0.636724	0.804232		ONE_INTERGENIC_SITE_46	2.41955	0.96844	0.0172007	-4.94141
ANKRD46	0.730147	0.449841	0.490611	-0.0335335		BATF	2.4181	0.88815	0.0172801	-1.97248
ANKRD53	3.76181	1.52081	0.000594412	-3.61478		KDM2B	2.4144	0.995283	0.0173969	-1.34568
ANKRD61	1.10632	0.507462	0.222169	-1.39537		ACBD3	2.41282	1.10024	0.0174413	-1.7342
ANKRD62	0.906068	0.599074	0.33887	-2.15208		PRDX3	2.41213	0.657345	0.0174972	-0.998545
ANKRD63	1.32257	0.57225	0.140342	-2.01205		VPS28	2.41142	1.00343	0.0175182	-2.12289
ANKRD65	5.20258	2.5229	1.34875e-05	-10.0746		EBF3	2.4109	0.979705	0.0175371	-2.1128
ANKRD66	0.865131	0.446217	0.369392	0.281702		ITIH3	2.40925	1.22383	0.0175935	-2.10929
ANKS1A	0.835437	0.470769	0.393196	-0.223296		POMZP3	2.40785	0.761715	0.0176481	-2.03071
ANKS1B	0.586923	0.339746	0.665421	0.533832		COL13A1	2.40624	0.827519	0.0177308	-0.610491
ANKS3	0.629661	0.368057	0.607178	0.316377		NMRAL1	2.39958	1.05062	0.0179928	-1.21161
ANKS4B	0.532667	0.379263	0.747268	0.183765		MFHAS1	2.39898	1.07806	0.018015	-2.60418
ANKUB1	1.58106	0.717603	0.0805525	-0.692272		MOS	2.39684	1.01846	0.0180758	-1.02246
ANKZF1	1.07022	0.533971	0.23973	-0.113421		ABCC6P1	2.39659	1.19131	0.0180865	-2.864
ANO10	1.28555	0.691068	0.151912	-1.54516		DUXA	2.39492	1.10606	0.0181556	-1.81486
ANO2	0.587623	0.374328	0.664391	0.217395		STYXL2	2.39335	1.19357	0.0182362	-1.65166
ANO3	0.599577	0.356352	0.647571	1.45446		PRRG1	2.39022	1.25863	0.0183435	-2.7573
ANO7	1.18398	0.78007	0.188388	-2.93327		C19orf54	2.38903	0.69715	0.0184221	-1.36498
ANO8	0.821076	0.415554	0.405278	0.174747		CARD11	2.38736	0.829551	0.0184904	-0.503721
ANO9	0.683128	0.415601	0.54176	0.0436636		CORO2B	2.385	0.99573	0.0185738	-1.51441
ANP32A	2.00388	1.07817	0.0320255	-4.84716		SECISBP2	2.38406	1.035	0.0186039	-0.95776
ANP32B	1.66319	0.951321	0.0673145	-3.49072		NKTR	2.38377	1.16529	0.0186133	-1.33843
ANP32C	0.698927	0.444019	0.524032	-0.131373		SLC7A14	2.38348	1.23956	0.0186228	-2.22329
ANP32D	2.31207	1.06582	0.0162476	-2.78184		ZRSR2	2.38345	0.689177	0.0186553	-0.623932
ANPEP	1.80899	0.614195	0.0489986	-1.09851		ONE_INTERGENIC_SITE_387	2.38285	0.883967	0.0187449	-4.6195
ANTXR1	1.0221	0.567166	0.265464	-0.362089		HESX1	2.38284	0.879977	0.0187474	-2.37956
ANXA1	1.62177	0.84916	0.0737013	-3.35915		NOL12	2.38236	1.14649	0.0187651	-1.43019
ANXA11	2.01438	1.01561	0.0312616	-4.97408		HYLS1	2.38227	1.28958	0.0187671	-2.37084
ANXA5	1.35245	0.936466	0.131614	-3.59951		GABBR2	2.38224	1.6405	0.0187684	-3.16195
ANXA6	0.919793	0.469905	0.329188	0.214551		GTDC1	2.38193	1.15769	0.0187782	-2.06389
ANXA7	0.898965	0.52918	0.343916	-0.863239		ABCC10	2.38089	1.01287	0.018814	-0.971537
ANXA8	1.43619	0.904117	0.109948	-3.5457		SLC12A2	2.37889	1.36778	0.0188843	-1.74676
ANXA8L1	1.43619	0.904117	0.109948			TMEM31	2.37794	0.627806	0.0189481	-0.681834
AOX1	1.41484	0.886847	0.115086	-3.11239		DEF6	2.3739	1.2337	0.0190825	-2.47022
AP1AR	1.0401	0.671863	0.255645	-0.930385		EEF1A1	2.3733	1.14301	0.0191052	-1.58184
AP1M1	0.680233	0.409601	0.545058	-0.20735		UQCC2	2.37296	1.06013	0.0191138	-2.65218
AP1M2	1.1691	0.602551	0.194409	-0.717954		KRT84	2.37266	1.10546	0.0191253	-1.35439
AP1S3	0.819658	0.417995	0.406477	0.236203		LRRC61	2.37159	1.13588	0.0192018	-2.14452
AP2A2	0.741361	0.500175	0.47916	-0.663313		USP17L7	2.37138	1.0355	0.0192092	-0.851209
AP3B1	0.523653	0.352701	0.761757	0.297111		THEMIS2	2.37018	1.18566	0.0192433	-1.73508
AP3B2	1.19116	0.698601	0.185526	-2.4414		LMO4	2.36951	1.06803	0.0192701	-2.7108
AP3M1	0.582825	0.343882	0.671264	0.54474		YLPM1	2.36897	1.32484	0.0192931	-1.71116
AP3S1	0.996187	0.500306	0.280478	-2.04313		WDR47	2.36712	0.941236	0.0193868	-2.47534
AP3S2	1.41236	0.611634	0.115752	-2.5735		LOC101928118	2.36683	1.17983	0.0193967	-1.81951
AP4B1	0.710205	0.397918	0.511721	0.240013		RWDD3	2.36683	1.17983	0.0193967
AP4E1	0.649788	0.445402	0.581556	-0.0345133		SIT1	2.36561	1.67723	0.0194448	-3.53133
AP4S1	2.41322	1.63652	0.0129639	-6.30722		USH2A	2.36489	0.846729	0.0194716	-1.27375
AP5B1	0.725017	0.477018	0.495936	-1.42384		STUB1	2.36355	1.21855	0.0195201	-1.84209
AP5M1	1.77037	0.967904	0.0532895	-4.73569		CSTB	2.36181	1.21042	0.0196134	-2.97878
AP5Z1	0.742345	0.476476	0.478202	-0.0362289		CLEC4F	2.35943	0.935547	0.0197035	-0.879144
APAF1	0.7997	0.539907	0.423868	-0.538416		ODF2L	2.35656	0.956905	0.019847	-2.01279
APBA1	1.21177	0.640681	0.177573	-0.42851		LOC101559451	2.3551	1.3419	0.0198947	-3.01874
APBA3	1.52904	0.629003	0.0901561	-0.237898		PELP1	2.3551	1.3419	0.0198947
APBB2	0.597476	0.425173	0.650467	-0.14596		LOC105370032	2.35444	1.08365	0.0199161	-1.90466
APC	2.1215	1.22788	0.0247042	-3.65315		P2RX4	2.35444	1.08365	0.0199161
APC2	1.44202	0.756989	0.108558	-0.81229		NNAT	2.35138	0.83216	0.020079	-1.3656
APCDD1	0.971239	0.541854	0.295511	-0.489067		CSAG4	2.35021	0.842722	0.0201188	-0.787087
APCDD1L	1.04655	0.484422	0.252204	0.0373297		ATP5MK	2.34991	0.913631	0.0201279	-0.0645116
APCS	0.670961	0.428268	0.555856	-0.103797		PDCD11	2.34991	0.913631	0.0201279
APEH	0.998253	0.480818	0.279238	-0.145147		ONE_INTERGENIC_SITE_953	2.34872	1.30547	0.0201735	-5.18168
APEX1	0.896677	0.551447	0.345536	-0.688597		LOC101927252	2.34626	0.82068	0.0202932	-1.74817
APEX2	0.813786	0.497477	0.411469	-1.87938		WDR75	2.34626	0.82068	0.0202932
APH1A	1.87526	1.00471	0.0423589	-4.70562		CCT8L2	2.34518	1.19369	0.0203426	-1.95657
API5	0.842378	0.524264	0.387454	-0.358487		KEAP1	2.34265	1.05188	0.0204322	-1.92724
APIP	1.0382	0.656787	0.25665	-2.38393		OSTC	2.34257	1.1518	0.0204339	-1.73957
APLN	0.577976	0.338578	0.678342	0.0439083		INTS8	2.3412	0.748046	0.0205182	-1.72709
APLP1	0.559089	0.38144	0.706469	0.188132		C11orf54	2.34014	1.04428	0.0205634	-1.42648
APLP2	1.23313	0.593538	0.169719	-0.334441		TAF1D	2.34014	1.04428	0.0205634
APMAP	1.05081	0.545677	0.249922	-0.278386		TMEM132B	2.33993	1.04663	0.0205761	-2.68748
APOA1	1.18492	0.513507	0.188015	-0.0794294		IL17C	2.3362	0.932244	0.0207604	-2.08807
APOA2	0.903898	0.516938	0.340409	-1.57841		EPB41L1	2.33612	1.06524	0.0207616	-2.02044
APOA4	0.92573	0.458662	0.325084	-0.250398		PPP1R3E	2.33544	1.27245	0.020792	-2.89555
APOBEC1	0.899127	0.573301	0.343791	-0.462624		MYORG	2.33486	1.13322	0.0208134	-1.51193
APOBEC3A	0.6109	0.426297	0.631939	-0.586678		EPB41L3	2.33463	0.88766	0.0208208	-0.772405
APOBEC3B	1.50066	0.691733	0.0957683	-0.556048		LOC107985145	2.33463	0.88766	0.0208208
APOBEC3C	1.74239	0.962472	0.0566773	-1.54994		TAF13	2.33265	1.11597	0.0209027	-2.11802
APOBEC3G	1.04048	0.53855	0.255429	-0.596466		RUSC1	2.33125	0.80438	0.0209944	-1.64334
APOBEC3H	1.41811	0.639618	0.114276	-0.590279		LTBP2	2.3309	1.28428	0.0210046	-2.74736
APOBEC4	0.922245	0.520609	0.32744	-0.397183		KIAA0040	2.33056	0.803073	0.0210211	-2.00865
APOC1	2.26128	0.963491	0.0181286	-4.99241		NMT2	2.33024	1.05221	0.0210293	-2.30827
APOD	0.956379	0.473129	0.304954	0.164297		ACSL6	2.33016	1.0269	0.0210338	-2.38863
APOE	1.26942	0.551555	0.15714	-0.245989		PAICS	2.32952	1.29354	0.0210573	-2.42858
APOF	1.74411	0.729484	0.0564282	-0.539112		ST6GALNAC5	2.32668	0.961643	0.0211745	-0.412948
APOH	1.1512	0.8256	0.201937	-3.09385		GALNT18	2.32637	0.697137	0.0212181	-1.28476
APOL1	1.13026	0.454776	0.211123	2.02076		ONE_INTERGENIC_SITE_1376	2.32568	0.795005	0.0212502	-3.76095
APOL2	0.658909	0.413033	0.570329	0.123967		AVPR1B	2.32512	1.3522	0.0212715	-1.67298
APOL4	0.688104	0.338978	0.5361	2.08014		KCNA1	2.32286	1.07589	0.0213538	-1.44663
APOL5	1.06081	0.510686	0.244681	-0.227622		DHX35	2.3225	1.05402	0.0213674	-2.72305
APOL6	0.653019	0.41854	0.577572	-0.0799435		TXNIP	2.32153	0.724726	0.0214389	-1.1161
APOLD1	1.12726	0.625841	0.212472	-2.1511		ANKZF1	2.32054	1.26328	0.0214751	-1.39197
APPBP2	0.881331	0.610709	0.356964	-2.15852		ATG9A	2.32054	1.26328	0.0214751
APPL1	0.987084	0.465186	0.285823	0.137336		FAM47E	2.31771	1.42881	0.0215919	-2.98381
APPL2	0.747879	0.378102	0.472726	1.86004		FAM47E-STBD1	2.31771	1.42881	0.0215919
APRT	1.18569	0.586367	0.18767	-0.401228		PRR14	2.31731	1.06855	0.0216067	-1.13676
AQP1	1.5555	0.77775	0.0851508	-10.499		ZFP64	2.31413	0.779149	0.0217597	-1.19826
AQP10	1.38978	0.538943	0.121522	-1.97146		TNFRSF17	2.3136	1.32573	0.0217761	-2.34508
AQP11	0.982544	0.506129	0.288552	0.881196		LOC105377541	2.30973	1.46718	0.0219768
AQP2	1.06589	0.644382	0.241984	-1.25733		MEF2C	2.30929	1.24729	0.021992	-1.66216
AQP4	1.36262	0.767955	0.12881	-2.38362		NREP	2.30735	0.639882	0.0221039	-1.23977
AQP6	1.09519	0.535575	0.227383	-0.891911		HEBP1	2.30704	1.23473	0.0221137	-1.55845
AQP7	1.84494	1.23045	0.0452486	-5.41919		HTR7P1	2.30704	1.23473	0.0221137
AQR	0.666028	0.346139	0.561717	0.827497		MAP1B	2.30676	1.2346	0.0221232	-1.57471
ARAF	3.54573	1.98356	0.000990366	-7.46027		ACTR3C	2.30576	1.22927	0.0221615	-1.58301
ARCN1	1.62473	0.862291	0.073211	-3.07527		SGSM2	2.30466	0.893803	0.0222157	-2.37134
AREG	1.38484	0.742456	0.122801	-2.19192		HAMP	2.30433	1.22485	0.0222272	-1.46567
ARF3	0.829048	0.451391	0.398565	0.200386		ELMOD3	2.3041	1.04872	0.0222396	-1.20595
ARF4	1.45193	0.969064	0.106284	-3.80661		RETSAT	2.3041	1.04872	0.0222396
ARF6	1.64792	0.544419	0.0696729	-0.871036		CTH	2.30356	1.22988	0.022261	-1.99389
ARFGAP1	0.987478	0.611634	0.285591	-0.495024		NBPF7	2.30209	1.03026	0.0223547	-0.946953
ARFGAP2	0.755079	0.456301	0.465509	-1.20684		CHI3L1	2.29977	1.17358	0.0224538	-1.8075
ARFGAP3	0.741519	0.367962	0.479013	1.84065		LRP4	2.29815	0.868092	0.0225517	-1.84422
ARFGEF2	0.648475	0.40976	0.583198	-0.447118		LENG1	2.29808	0.829941	0.0225546	-2.15432
ARFGEF3	1.20986	0.590824	0.178275	-0.218437		COQ6	2.29706	1.15569	0.0226006	-1.315
ARG2	3.66889	1.39826	0.00075289	-5.20043		FAM161B	2.29706	1.15569	0.0226006
ARHGAP10	0.779323	0.471964	0.442258	-0.53123		PEX26	2.29652	1.07838	0.0226249	-1.34152
ARHGAP15	0.772035	0.366063	0.449168	1.89752		KCND3	2.29569	0.925617	0.0226644	-2.56369
ARHGAP19	0.946976	0.551425	0.310964	-2.84903		STK40	2.29548	1.22867	0.0226697	-1.69137
ARHGAP20	1.73662	0.847695	0.0574138	-3.41599		C2CD4C	2.29492	0.74699	0.0226866	-1.9881
ARHGAP25	0.586654	0.36823	0.6658	0.245822		NAA38	2.29429	1.26436	0.0227162	-1.70758
ARHGAP28	0.935037	0.489054	0.318802	-0.269134		FSCN3	2.29362	0.69701	0.0227812	-1.28277
ARHGAP29	0.769649	0.453168	0.451398	-1.43379		CEP152	2.29357	1.18389	0.0227841	-2.64336
ARHGAP30	1.06377	0.513994	0.243098	-0.370868		PEG10	2.29284	0.764906	0.0228149	-0.946808
ARHGAP31	0.71177	0.465781	0.510059	-0.452511		SGCE	2.29284	0.764906	0.0228149
ARHGAP33	0.863822	0.470105	0.37036	0.0539315		TRPM4	2.29247	1.16853	0.0228318	-1.70225
ARHGAP35	0.793441	0.430731	0.429417	-0.104427		RPS4X	2.29171	1.14644	0.0228634	-1.52332
ARHGAP36	0.78479	0.41925	0.43722	0.0293313		FAM184A	2.29082	0.992182	0.022898	-1.41559
ARHGAP42	1.62558	0.849279	0.0730732	-1.20381		RFTN2	2.2899	1.17505	0.022937	-3.00789
ARHGAP45	0.835218	0.538771	0.393375	-0.757438		RSPH6A	2.28923	1.16468	0.0229613	-1.24056
ARHGAP8	0.629605	0.437982	0.607257	0.0236702		TMED9	2.28914	0.855145	0.0229971	-1.99605
ARHGAP9	3.17662	1.59364	0.00232659	-4.71251		CD74	2.28759	0.749153	0.0230666	-0.932671
ARHGDIG	1.18152	0.814166	0.189388	-3.01452		TSPY2	2.28724	1.25896	0.023076	-0.92825
ARHGEF10	1.09856	0.514923	0.2258	-0.258652		CHD8	2.28464	1.00624	0.0232274	-1.82581
ARHGEF15	1.55968	0.686036	0.0843651	-0.572212		FAM83F	2.28426	0.995655	0.0232409	-1.89342
ARHGEF16	1.58399	0.557315	0.0800419	-3.13948		SPACA5B	2.28262	0.765901	0.0233113	-2.05528
ARHGEF17	3.48778	1.99617	0.00114595	-12.3593		EMC10	2.28119	1.13631	0.0233701	-0.822576
ARHGEF26	1.47811	0.740581	0.100533	-0.70736		FAM71E1	2.28119	1.13631	0.0233701
ARHGEF3	0.987563	0.407547	0.285524	2.51203		PAFAH2	2.28046	1.12823	0.0234071	-1.92967
ARHGEF35	1.63397	0.838682	0.0718059	-2.57109		GSTO1	2.28031	0.920432	0.0234457	-1.97929
ARHGEF37	1.43813	0.768438	0.109469	-1.09973		FBN3	2.27948	0.875688	0.0234885	-1.45414
ARHGEF4	1.2914	0.666463	0.150021	-0.389283		RNF44	2.27903	1.30317	0.0235045	-2.60414
ARHGEF40	0.666423	0.347564	0.561233	0.736848		GOLGA6A	2.27837	0.96939	0.023535	-0.961482
ARHGEF6	0.93755	0.567874	0.317151	-0.411884		GOLGA6B	2.27837	0.96939	0.023535
ARHGEF7	1.41694	0.556185	0.114565	-0.294697		POLR2C	2.27805	0.794483	0.0235502	-2.16967
ARHGEF9	1.06743	0.56588	0.241174	-0.575186		ADAMTS1	2.27714	1.19566	0.0235897	-1.36217
ARID1B	1.9178	0.843742	0.038606	-2.29857		TMOD4	2.27697	1.07634	0.0235938	-1.49467
ARID2	0.950607	0.614096	0.308641	-2.02327		GIMAP6	2.27542	1.12652	0.0236855	-1.39817
ARID3B	1.28	0.674272	0.153673	-1.43547		AMPH	2.27534	1.09055	0.0236904	-2.08075
ARID3C	2.90649	1.61638	0.00432514	-5.22547		EEF2K	2.27458	1.04525	0.0237311	-1.99145
ARID4A	0.696652	0.369364	0.526644	1.11999		ACADSB	2.27423	1.22565	0.0237435	-1.3383
ARID5A	1.91079	1.02993	0.0391932	-1.3394		IKZF5	2.27423	1.22565	0.0237435
ARID5B	2.75344	1.27027	0.00602264	-3.58128		FUZ	2.27163	1.2933	0.0238697	-2.93659
ARIH1	0.824117	0.39546	0.402703	-0.627133		LPIN2	2.26923	0.98244	0.0239795	-0.967306
ARIH2OS	1.97767	0.654328	0.0339008	-0.389431		CNOT2	2.26746	1.16823	0.0240634	-1.45374
ARL1	0.551839	0.362692	0.717615	0.00306344		PRANCR	2.26746	1.16823	0.0240634
ARL11	1.17647	0.561047	0.191439	-3.33296		ZNF426-DT	2.26701	0.665072	0.0241103
ARL13B	1.44307	0.855914	0.108319	-3.03548		NFIA	2.26452	1.23727	0.0242296	-2.71654
ARL14EPL	1.04634	0.52751	0.252324	-0.265523		UIMC1	2.2641	1.02789	0.0242452	-1.04116
ARL16	1.79191	0.677808	0.050843	-1.37473		LRRC4B	2.26319	0.956713	0.0243122	-1.38211
ARL2	1.12561	0.580558	0.213207	-1.3527		C16orf78	2.2615	1.36475	0.0243903	-1.62681
ARL4A	3.58957	1.58076	0.000871869	-5.93053		STAM2	2.26117	1.00257	0.0244047	0.194007
ARL4C	0.840873	0.398593	0.388677	0.197702		HERC6	2.25943	1.07776	0.0244903	-1.2593
ARL4D	0.666515	0.405055	0.561101	0.0432325		CCR8	2.25901	0.620724	0.0245437	-1.13985
ARL5A	1.11298	0.561313	0.219042	-0.385906		TRIM68	2.25629	1.11937	0.0246659	-1.31454
ARL5B	1.41084	0.548137	0.116116	-1.33261		NCR3	2.25596	0.971002	0.0246844	-2.31139
ARL6IP1	1.89575	1.15165	0.0405173	-5.16964		ZNF841	2.25573	1.19628	0.0246889	-1.63062
ARL8B	0.743901	0.413374	0.476627	0.0531015		IPO5	2.25515	1.24329	0.0247119	-1.95686
ARMC1	0.910254	0.637044	0.335853	-0.963256		RPL6	2.25498	1.16239	0.0247197	-1.96792
ARMC10	0.909782	0.476851	0.336215	-1.93126		CXXC1	2.25437	1.0837	0.024774	-1.04034
ARMC12	2.50215	1.53803	0.0106146	-4.82452		PIM2	2.2543	1.06101	0.0247757	-1.13091
ARMC2	1.21766	0.544521	0.175376	-0.655924		COPS2	2.25416	0.977687	0.0247802	-1.75709
ARMC4	0.885198	0.410043	0.354026	1.277		GALK2	2.25416	0.977687	0.0247802
ARMC5	1.60861	0.740605	0.0758329	-4.02918		ADGRV1	2.25303	0.912308	0.024839	-1.50979
ARMC6	1.06197	0.555718	0.244058	-1.56811		MRPL3	2.25272	1.20623	0.0248513	-2.37217
ARMC8	1.61122	0.997454	0.0754085	-3.31622		TSPY11P	2.25262	1.16453	0.0248592
ARMC9	1.66896	0.91314	0.0664697	-3.25575		TSPY13P	2.25262	1.16453	0.0248592
ARMCX1	1.62396	1.05872	0.0733338	-4.99282		ZMYM6	2.25163	1.41738	0.0248999	-2.47326
ARMCX2	0.648564	0.31162	0.583092	2.18196		NAP1L4	2.25121	1.16075	0.0249184	-2.75825
ARMCX4	0.667489	0.452748	0.559964	-1.13772		PRNP	2.25106	0.930573	0.024927	-1.04798
ARMCX5-GPRASP2	1.27858	0.616122	0.154145	-0.274301		PEA15	2.25015	1.04326	0.025001	-2.00528
ARMT1	0.821168	0.456923	0.405219	-0.460527		PPIP5K1	2.24883	0.863216	0.0250533	-0.760647
ARNTL	1.172	0.522755	0.193274	-2.37371		PPIP5K1P1	2.24883	0.863216	0.0250533
ARPC1A	2.19379	0.660628	0.0210804	1.75739		PPIP5K1P1-CATSPER2	2.24883	0.863216	0.0250533
ARPC3	1.09525	0.453738	0.227363	0.246966		ACTR8	2.24879	1.45376	0.0250561	-3.32624
ARPC4-TTLL3	0.648906	0.394622	0.58266	-1.09075		SETD1A	2.24743	1.01974	0.0251211	-1.34302
ARPIN	1.07644	0.559196	0.236648	-2.43469		WNT9B	2.24593	1.14471	0.0252145	-1.43861
ARPP19	0.784495	0.513168	0.437488	-1.00653		SH2D3C	2.24381	1.11019	0.0253218	-1.11652
ARPP21	0.986198	0.61552	0.286367	-0.657081		MROH2A	2.2427	0.63142	0.0254135	-1.36743
ARR3	0.740252	0.486954	0.480277	-0.501102		SUN3	2.24215	1.19338	0.0254435	-3.03235
ARRDC2	1.43127	0.637461	0.111083	-0.437813		CSH2	2.24064	0.981357	0.02552	-2.43422
ARRDC4	1.59672	0.927975	0.077815	-3.15577		ONE_INTERGENIC_SITE_1412	2.24053	0.829998	0.0255258	-4.45852
ARRDC5	0.879013	0.558875	0.358724	-1.59563		TXNDC11	2.23872	0.955134	0.0256467	-2.16289
ARSB	1.56309	0.708302	0.0837408	-0.920251		USE1	2.23812	1.21282	0.0256627	-2.23259
ARSE	1.54015	0.637228	0.088013	-2.46435		ONE_INTERGENIC_SITE_1860	2.23711	1.04225	0.0257125	-2.57876
ARSF	0.698788	0.457231	0.524175	-0.0145296		ABCA10	2.23643	1.19225	0.0257437	-2.15131
ARSH	0.928748	0.519938	0.323013	-0.229558		RTN2	2.23632	0.950226	0.0257478	-1.02018
ARSI	1.19079	0.595396	0.185647	-7.10705		SLC25A13	2.23477	0.761654	0.0258601	-1.00048
ART1	0.648188	0.286872	0.583567	2.3137		ENY2	2.2335	1.09737	0.0259189	-1.23137
ART5	1.0298	0.488249	0.261244	-0.106088		NUDCD1	2.2335	1.09737	0.0259189
ARX	1.30277	0.805785	0.146442	-2.97433		MAP2K2	2.23234	1.25728	0.0259872	-2.4363
AS3MT	1.87371	0.851367	0.0425212	-4.22342		AKIRIN1	2.23088	1.15295	0.026055	-1.49583
ASAH2	0.940826	0.386583	0.315035	0.554798		CLUAP1	2.23018	1.04453	0.0261249	-2.04603
ASAP2	1.3036	0.593571	0.14616	-0.48485		GNG12	2.22985	1.24577	0.0261484	-2.88007
ASAP3	1.07379	0.564019	0.237958	-0.584012		TAF9B	2.22876	0.963852	0.0261994	-0.926077
ASB10	0.98696	0.520055	0.285901	-0.292465		TMEM138	2.22874	1.23835	0.0261994	-1.65568
ASB11	1.68393	0.971395	0.0643574	-2.34036		B3GALT5	2.22771	0.972687	0.0262491	-2.45257
ASB12	0.779646	0.4043	0.441962	0.100593		HDHD3	2.2268	0.797672	0.0263203	0.184067
ASB14	1.69624	0.887585	0.0626541	-1.36016		TRAPPC14	2.22558	1.10015	0.0263803	-2.78948
ASB16	0.652304	0.386733	0.578456	0.140729		KLRC3	2.22443	0.763867	0.0264334	-2.31221
ASB17	1.51318	0.827284	0.0932982	-1.73763		SLC10A5	2.22433	0.95269	0.0264387	-0.194016
ASB18	1.64395	0.741188	0.0702789	-2.60924		XRCC3	2.22422	0.811077	0.0264449	0.0248822
ASB3	0.613822	0.43787	0.628009	-0.364932		ZFYVE21	2.22422	0.811077	0.0264449
ASB6	0.600803	0.361524	0.645862	0.492036		CACNA1S	2.22314	0.801348	0.0265279	-0.561889
ASB7	0.830396	0.492361	0.397414	-1.37854		NXPH3	2.22269	0.966136	0.0265456	-1.06229
ASCC1	2.24767	1.1064	0.0186893	-5.1998		POTENTIALLY_ACTIVE_142	2.22227	0.776368	0.0265662	-4.0233
ASCL4	1.69236	0.859739	0.0631662	-3.73257		RUVBL2	2.21442	0.985752	0.0270087	-1.89772
ASF1B	1.28679	0.567473	0.151513	-2.55405		KLC1	2.2143	1.1275	0.027014	-2.69954
ASGR1	0.679059	0.433191	0.546441	-0.0749747		MLLT6	2.21212	1.06879	0.0271148	-1.46804
ASGR2	1.31739	0.625369	0.14192	-2.74332		TNKS	2.21182	0.668581	0.0271621	-1.3715
ASIC4	0.834232	0.498581	0.394187	-0.323912		ST3GAL2	2.21174	1.01959	0.0271645	-1.97802
ASIP	1.03909	0.651328	0.256176	-1.12317		SPART	2.20811	1.00488	0.0273665	-1.53548
ASNA1	1.715	0.850074	0.0601354	-1.46477		SPART-AS1	2.20811	1.00488	0.0273665
ASNSD1	1.21608	0.518722	0.175949	-0.0270739		LOC107986067	2.20759	0.936367	0.0273932	-0.983677
ASPG	1.47001	0.498479	0.102333	-0.464918		SGO1	2.20759	0.936367	0.0273932
ASPH	0.77429	0.422549	0.447001	0.155551		SGO1-AS1	2.20759	0.936367	0.0273932
ASPHD2	0.870041	0.427639	0.365596	0.147373		KATNAL2	2.20653	1.18762	0.027452	-1.84941
ASPM	1.49526	0.650842	0.0968704	-2.36811		APOO	2.20458	0.966173	0.0275597	-0.800521
ASPRV1	1.00248	0.572101	0.276764	-0.466116		CD200	2.20443	1.40372	0.0275992	-2.63108
ASPSCR1	0.719559	0.463219	0.501742	-0.138571		AK6	2.20327	1.06382	0.0276601	-2.12129
ASRGL1	1.48099	0.828824	0.0999355	-3.17091		RAD17	2.20327	1.06382	0.0276601
ASTE1	2.06339	1.09237	0.0281301	-4.64691		TAF9	2.20327	1.06382	0.0276601
ASTN2	0.689853	0.427626	0.534221	0.00911012		OR5K4	2.2026	1.30968	0.0276893	-1.71345
ATAD1	1.07225	0.520293	0.238738	-0.700525		LOC105369332	2.20107	1.11512	0.0277732	-1.40372
ATAD2	1.39273	0.543509	0.12073	0.00919922		STX5	2.20107	1.11512	0.0277732
ATAD3A	1.04397	0.613423	0.253553	-2.06837		LMBR1L	2.20079	0.70973	0.0278242	-1.07193
ATAD3C	0.8677	0.397478	0.367409	0.424533		DENND6A	2.20007	1.12608	0.027869	-2.64794
ATCAY	0.99723	0.538616	0.279846	-1.47218		ANKRD62	2.1985	1.3881	0.0279471	-2.94376
ATF1	1.85716	0.663742	0.0441151	2.87211		EML2	2.19807	1.24401	0.027971	-2.14538
ATF4	0.849634	0.382381	0.381543	0.0717455		NAT14	2.19801	0.854944	0.0279747	-1.43137
ATF5	0.978552	0.427418	0.291045	-1.33997		MTFR1L	2.19689	1.1402	0.0280569	-1.51636
ATF6	0.868006	0.450753	0.367162	-0.166049		GBP3	2.19672	1.08918	0.0280643	-1.09548
ATF6B	0.745416	0.471873	0.475141	-0.247577		RPS15A	2.19504	1.36531	0.0281478	-2.73866
ATF7	0.873077	0.496649	0.363252	-0.48136		FBXL22	2.19359	0.770586	0.0282543	-1.55483
ATF7IP	1.0092	0.643132	0.272821	-1.32669		PLP2	2.19184	1.00876	0.028344	-0.99769
ATG101	1.51512	0.730923	0.0928998	-0.816663		CTAGE15	2.19002	0.802279	0.0284686	-0.711207
ATG14	1.01274	0.563464	0.27079	-0.173263		CST9L	2.18914	1.15987	0.0285002	-2.50846
ATG16L2	1.68068	0.827733	0.0648242	-1.40008		RS1	2.18911	1.07422	0.0285052	-1.11848
ATG2B	0.838053	0.472045	0.391	-0.177635		ZNF280D	2.18651	0.71938	0.0286758	-1.59242
ATG3	0.661165	0.395378	0.56758	-0.343016		LOC105370492	2.18596	1.1142	0.028705	-1.80742
ATG4A	0.714987	0.43904	0.50662	-0.489276		IDUA	2.18527	1.26899	0.0287429	-1.88749
ATG4B	3.95308	2.14593	0.000391137	-7.20552		LIMA1	2.18526	0.918692	0.0287429	-0.253981
ATG9A	0.723743	0.419849	0.497293	0.0746707		SDHA	2.18449	1.06644	0.0287869
ATG9B	1.08269	0.472165	0.233533	0.1285		IL12B	2.18407	0.854489	0.0288165	-2.28771
ATL1	0.611083	0.436175	0.631678	-0.382932		NCEH1	2.18385	1.1082	0.0288226	-2.19618
ATN1	1.10719	0.662614	0.221759	-2.45928		CMTR1	2.18314	1.1152	0.028865	-1.8896
ATOH1	0.99367	0.535456	0.281959	-0.194856		AQP3	2.18301	0.70249	0.0289012	-1.63221
ATOH7	1.14337	0.633622	0.205359	-0.6823		ONE_INTERGENIC_SITE_1755	2.18183	1.22434	0.0289703	-4.87658
ATOH8	1.94622	1.15439	0.0362707	-5.13127		REEP4	2.18172	0.938804	0.028976	-1.13898
ATP10A	0.644538	0.392535	0.588135	-0.886262		NUMBL	2.17984	1.15058	0.0290838	-1.17544
ATP10D	1.04147	0.521447	0.254905	-1.69279		PM20D2	2.17954	0.634989	0.0291335	-1.58452
ATP11A	3.17845	1.67097	0.00231985	-7.50655		CEP170	2.1781	0.862148	0.0292059	-0.853891
ATP11AUN	0.881517	0.436666	0.35683	-0.149421		RCOR2	2.17801	1.51388	0.0292141	-3.12585
ATP11B	0.747633	0.379855	0.472946	0.404207		FRRS1	2.17784	1.00795	0.0292211	-1.35128
ATP13A2	1.59698	0.734428	0.0777746	-0.951542		TMEM165	2.17735	0.881383	0.0292487	-2.49674
ATP13A4	1.14451	0.776097	0.204874	-2.65338		LOC105375470	2.17726	1.08063	0.029252	-1.13345
ATP1B3	0.535126	0.34587	0.743395	-0.0157246		GYG1	2.17702	0.912242	0.0292696	-2.35141
ATP2A1	0.779057	0.413666	0.442522	0.823149		TNFRSF10A	2.17657	1.10569	0.0292935	4.83746
ATP2A2	1.22933	0.786027	0.171111	-3.19896		IFIT3	2.1761	1.15226	0.0293585	-2.40189
ATP2A3	1.49165	0.588472	0.0976195	-0.140895		ALG1L10P	2.17426	1.31073	0.0294494	-3.81146
ATP4A	0.897935	0.526675	0.344683	-0.230087		ALG1L11P	2.17426	1.31073	0.0294494
ATP5A1	0.808051	0.539539	0.416472	-0.476114		ALG1L12P	2.17426	1.31073	0.0294494
ATP5C1	0.679114	0.487554	0.546374	-0.414878		SLC25A37	2.17417	1.03388	0.0294551	-1.96786
ATP5D	1.12479	0.563889	0.213589	-0.793983		MTIF3	2.17402	1.33937	0.0294621	-3.12334
ATP5E	1.09958	0.555108	0.225308	-2.4538		MLST8	2.17307	0.805882	0.0295073	-0.76637
ATP5F1	1.03491	0.411335	0.258427	1.85188		RGS5	2.17269	0.691969	0.0295629	-1.61073
ATP5G1	1.03678	0.478945	0.257435	0.345968		ZEB2	2.17188	1.2503	0.0296106	-1.97019
ATP5G3	2.02844	0.932498	0.0303627	-3.62089		NDUFA7	2.17181	1.08572	0.0296134	-1.04269
ATP5H	3.88286	1.9231	0.000441233	-6.75171		CCNDBP1	2.1704	1.18141	0.0296846	-1.29808
ATP5J2-PTCD1	1.30495	0.510802	0.145744	-0.814268		PRKAG2	2.1693	0.71385	0.029782	-1.66902
ATP5L	3.81779	2.03206	0.000493256	-8.26871		TRIM63	2.16917	0.901143	0.0297882	-0.971647
ATP5L2	3.26657	1.95755	0.00189644	-6.19166		SLC6A8	2.16911	1.21775	0.0297923	-1.74348
ATP5O	1.72704	0.843974	0.0585949	-2.5665		HAND1	2.16885	0.885219	0.0298051	-0.818527
ATP6V0A2	0.903893	0.49037	0.340434	-1.89205		NXF2	2.16833	1.47883	0.0298322	-2.55872
ATP6V0A4	0.766889	0.510879	0.454052	-0.592711		NXF2B	2.16833	1.47883	0.0298322
ATP6V0D1	1.94885	0.667684	0.0360361	1.15191		ONE_INTERGENIC_SITE_1729	2.16808	1.15508	0.0298437	-4.26986
ATP6V0E1	0.901472	0.487764	0.342117	-0.15538		PRCC	2.16739	0.966408	0.0298877	-2.44308
ATP6V1A	0.578887	0.370915	0.677042	0.0451155		MDH2	2.1673	0.893133	0.0298894	-0.760394
ATP6V1B1	0.558114	0.338293	0.707958	0.383804		ATP6V0B	2.16594	1.07388	0.0299988	-2.27443
ATP6V1B2	2.26963	0.773621	0.0178213	-1.47018		IFI44	2.16574	1.10363	0.0300119	-1.85419
ATP6V1D	1.26789	0.595288	0.157682	-0.476725		NOTO	2.16545	0.863137	0.0300296	-0.798585
ATP6V1F	1.23371	0.68047	0.169484	-0.365495		SATB1	2.16508	0.735319	0.0300535	-1.72223
ATP6V1G1	0.613298	0.378873	0.628699	0.862465		PI15	2.16476	1.15017	0.0300666	-1.63519
ATP6V1G2	0.662148	0.37837	0.566382	0.383209		GPR176	2.1646	1.15443	0.0300827	-1.34654
ATP6V1G3	0.968612	0.457679	0.297153	0.020087		RASSF8	2.16448	0.908595	0.0300901	-1.00274
ATP7A	1.1915	0.522532	0.185401	-0.0688825		NSMCE2	2.16434	1.02957	0.0300979	-1.90533
ATP8A1	1.84903	0.588697	0.0448805	-0.690855		WASHC5	2.16434	0.903118	0.0300979	-1.93928
ATP8B1	1.05734	0.507022	0.246529	0.19465		ZSCAN30	2.16321	1.11222	0.0301542	0.937179
ATP8B2	2.42156	0.848004	0.0127018	-1.70363		COL8A2	2.16315	1.31703	0.0301587	-2.17088
ATP8B3	1.3939	0.876798	0.120437	-1.55314		STC1	2.1626	0.875538	0.0302171	-1.99451
ATP9B	1.79075	0.853183	0.0509552	-2.91823		ONECUT3	2.1619	0.953366	0.0302591	-1.01544
ATPAF2	2.07393	0.899968	0.0274817	-1.03807		ZNF358	2.16011	1.46007	0.0303594	-2.38895
ATPIF1	0.976079	0.612563	0.292507	-0.746938		SLC6A1	2.1593	0.644031	0.0304347	-1.2355
ATR	2.58363	1.59967	0.00882514	-6.43018		ATP5ME	2.15734	1.07297	0.0305535	-0.558764
ATXN10	0.775123	0.353295	0.446201	0.384519		MYL5	2.15734	1.07297	0.0305535
ATXN2	1.48135	0.989304	0.0998434	-3.7277		OVGP1	2.15601	1.09615	0.03066	-2.34834
ATXN3L	0.658573	0.416184	0.570754	-0.115001		SEL1L3	2.15555	0.89294	0.0306872	-1.03131
ATXN7L1	1.19067	0.648443	0.185722	-0.73469		ARHGAP4	2.15419	1.18202	0.0307653	-2.48793
ATXN7L2	1.77536	0.732046	0.0527351	-0.0179571		ADGRF4	2.15416	1.18641	0.0307661	-2.30038
ATXN7L3	1.44966	0.649255	0.106827	-2.67349		HRH3	2.15332	0.919496	0.0308175	-0.726458
AUH	1.03351	0.4429	0.259192	1.63007		NUDCD2	2.15275	0.661405	0.0308768	-1.48536
AUP1	2.05108	0.665716	0.0289051	-2.57833		RPS9	2.15224	0.825298	0.0309047	-2.9569
AVIL	0.904121	0.505172	0.340262	-0.407031		METRNL	2.15203	0.908148	0.0309175	-2.32825
AVP	1.2783	0.552189	0.154216	-0.147338		PCSK1	2.14977	1.16149	0.0310458	-2.76473
AVPR1A	1.23673	0.663752	0.168414	-1.05265		PICK1	2.14971	1.10792	0.0310491	-1.29883
AWAT1	0.976522	0.441609	0.292251	-0.392932		ZNF57	2.14952	0.711364	0.0310898	-1.51182
AXL	0.633944	0.40656	0.601594	-0.870778		CNTROB	2.14907	1.3279	0.0311128	-2.45078
AZI2	1.0944	0.543766	0.227762	-0.512745		TRAPPC1	2.14907	1.3279	0.0311128
AZIN1	1.27354	0.715356	0.155785	-2.36022		ADPRHL1	2.1483	1.07055	0.0311613	-1.37336
AZIN2	1.21336	0.597505	0.176966	-0.314149		PRKACG	2.14787	1.15762	0.0311844	-1.61027
B2M	1.15252	0.530483	0.201399	-0.0473619		SBSPON	2.1471	0.940301	0.0312267	-2.01974
B3GALNT1	0.76878	0.492508	0.452213	-1.67748		BRCC3	2.14697	1.06332	0.0312316	-0.576912
B3GALNT2	0.939988	0.42384	0.315571	0.995701		CMC4	2.14697	1.06332	0.0312316
B3GALT4	1.22207	0.579848	0.173714	0.0291497		MTCP1	2.14697	1.06332	0.0312316
B3GAT1	0.763672	0.469337	0.457144	0.0724156		APIP	2.14678	1.00999	0.0312432	-1.45703
B3GLCT	1.23773	0.614168	0.168053	-1.85015		PDHX	2.14678	1.00999	0.0312432
B3GNT3	2.42508	1.33341	0.0126195	-5.88049		LAMA2	2.14631	0.617895	0.0313016	-1.23418
B3GNT8	2.2383	1.20956	0.0191031	-3.75271		RRS1	2.14623	0.761598	0.0313114	-0.90392
B3GNT9	2.16056	0.841156	0.0226281	-2.39504		CLK1	2.14495	1.03897	0.0313772	-1.11841
B3GNTL1	0.938529	0.489413	0.316507	-0.623254		LOC101929229	2.14306	1.01096	0.0315232	-1.08389
B4GALNT1	1.15969	0.567493	0.198322	-1.63776		PINX1	2.14306	1.01096	0.0315232
B4GALT2	0.485571	0.317632	0.824847	0.603805		AMBN	2.14201	0.783924	0.0315857	-1.2369
B4GALT4	1.0826	0.49662	0.233563	-0.0609534		SRF	2.1418	0.852705	0.0315948	-0.769035
B4GALT5	1.6802	1.00335	0.0648781	-4.68907		LGMN	2.14175	1.24303	0.0315956	-1.72309
B4GALT7	1.4276	0.810083	0.111967	-3.42147		MAB21L2	2.14175	1.17116	0.0315956	-1.58971
B4GAT1	2.76629	1.56871	0.00589644	-4.51668		MIS12	2.14059	1.01935	0.0316725	-2.76773
B9D1	0.704435	0.399149	0.518002	0.230106		CAMSAP3	2.13996	0.704056	0.0317255	-1.46242
BABAM1	1.04875	0.550785	0.251032	-0.808726		PPP2R2A	2.13906	1.11106	0.0317798	-1.70994
BABAM2	0.873	0.454138	0.363295	0.0461097		VSTM5	2.13694	1.01541	0.0318991	-1.48566
BACE1	0.972161	0.483696	0.294927	-0.250117		RRN3	2.13623	0.917147	0.0319669	-0.975393
BACE2	2.36266	1.21692	0.0145125	-5.49356		SVEP1	2.13601	0.792196	0.0319797	-0.499747
BACH2	0.634127	0.400455	0.601349	-0.754379		OSBPL5	2.13538	0.715042	0.0320167	-1.83604
BAD	1.56527	0.962001	0.0833439	-2.82266		GRPEL2-AS1	2.13523	1.18653	0.0320237	-2.14754
BAG2	0.701679	0.468619	0.521014	-0.399857		TLE2	2.13371	0.756213	0.0321417	-1.68781
BAG3	1.16836	0.452953	0.194733	0.968402		ANXA2R	2.13248	1.1225	0.0322166	-1.94241
BAG4	0.837999	0.478643	0.391033	0.120205		COA5	2.13224	1.02449	0.0322297	-1.09101
BAG5	1.6981	0.95989	0.0623916	-3.5102		TINAG	2.13214	1.18281	0.0322379	-2.34254
BAG6	0.769136	0.450411	0.451877	-0.245202		MCM4	2.132	0.895231	0.0322486	-1.02562
BAGE2	0.925744	0.485544	0.325071	0.0324896		UNC119B	2.13001	1.13454	0.0323987	-2.59401
BAIAP3	1.01258	0.457254	0.270877	0.218598		C3orf80	2.12979	1.06289	0.0324065	-1.25571
BAK1	0.607837	0.420719	0.636198	-0.297296		TLX1	2.12881	0.982043	0.03249	-1.81033
BAMBI	3.1619	1.53232	0.00237958	-3.75397		TLX1NB	2.12881	0.982043	0.03249
BANF1	0.854174	0.456545	0.377916	0.00654637		GNPTAB	2.12858	1.20429	0.0325036	-2.00536
BANK1	0.816526	0.430718	0.409146	0.118631		FBXL17	2.12848	0.984327	0.0325114	-0.865168
BAP1	0.688823	0.453844	0.535308	-0.794898		TAOK2	2.12837	1.25668	0.0325188	-2.61286
BARHL1	1.2711	0.533471	0.156582	-0.486985		RPL34-DT	2.12802	1.07611	0.0325398
BATF	0.624996	0.402989	0.61326	-0.0178103		DUSP12	2.12754	0.78134	0.0326068	-1.73588
BATF3	1.11177	0.512787	0.219616	-0.589426		ATP5PD	2.12598	1.02042	0.0326882	-0.823782
BAX	0.971949	0.503695	0.295086	-0.260487		KCTD2	2.12598	1.02042	0.0326882
BAZ1A	1.16081	0.673201	0.19784	-0.7578		CPEB2	2.12449	0.675091	0.032812	0.163907
BAZ1B	2.0909	1.06407	0.0264865	-3.98348		ATOH1	2.12336	1.26983	0.0328774	-2.32053
BAZ2A	4.6348	1.91887	6.31021e-05	-6.62613		RAB23	2.12336	0.922259	0.0328774	-1.93323
BBC3	1.53411	0.694954	0.0891484	-0.584958		ZNF732	2.12311	0.81758	0.0328947	-2.04767
BBS1	0.82358	0.468279	0.403166	-0.168966		HTR2C	2.12195	0.880614	0.0329609	-0.704915
BBS4	1.11053	0.624475	0.220195	-0.82355		SALL3	2.12146	0.667642	0.0330201	-1.5189
BBS5	0.650939	0.402295	0.580127	-0.0817855		GPER1	2.11998	1.29086	0.0331139	-2.29979
BBS9	0.994536	0.473821	0.281404	-0.12119		ONE_INTERGENIC_SITE_725	2.1199	1.19715	0.0331167	-4.77237
BBX	1.36335	0.593102	0.128611	-2.14981		NRGN	2.11986	1.25563	0.0331192	-1.57044
BCAN	1.94794	0.759414	0.0361243	-3.99952		SARS1	2.11959	0.859749	0.0331398	-1.5712
BCAR1	2.71162	1.14514	0.00664547	-3.0975		GASK1A	2.11865	0.970258	0.0331953	-1.00957
BCAR3	0.742621	0.407297	0.477917	0.18069		WASF2	2.11845	0.684378	0.0332356	-0.764186
BCAS1	2.46902	1.37479	0.0114369	-5.99921		ONE_INTERGENIC_SITE_819	2.11725	1.16555	0.0333207	-4.54017
BCAS4	0.630776	0.395171	0.605707	-0.0164166		SLC38A3	2.11547	0.710738	0.0334568	-1.59689
BCAT1	0.575018	0.357974	0.6827	0.36858		CRYBG3	2.11412	0.822732	0.0335346	-2.20002
BCKDHA	0.626432	0.334843	0.611413	1.01655		LOC101929298	2.11412	0.822732	0.0335346
BCL10	1.63422	0.641195	0.0717384	-2.39191		NKD1	2.11408	1.19156	0.0335366	-2.29655
BCL11A	0.91238	0.579872	0.334375	-0.546175		ACADM	2.11185	1.02937	0.0337204	-1.07016
BCL11B	0.757506	0.410224	0.46313	0.261402		NLGN2	2.11073	1.07259	0.0337957	-2.84751
BCL2A1	0.906642	0.453011	0.338475	0.328928		KASH5	2.10859	0.718327	0.0339483	-1.91552
BCL2L15	1.45081	0.590103	0.106548	0.961689		LOC101928295	2.10859	0.718327	0.0339483
BCL6	0.863064	0.492467	0.370944	-0.198185		DEFB135	2.10663	0.778263	0.0341173	-1.68967
BCL6B	1.74312	0.653819	0.0565568	-3.54494		ZC3H7A	2.10355	1.06153	0.0343426	-1.30269
BCL7B	0.917313	0.475166	0.330941	-0.252054		GYS1	2.10313	0.836509	0.0343714	-2.29875
BCLAF1	1.04619	0.520434	0.252397	-0.769258		ADAT2	2.10216	0.916653	0.0344286	-0.889864
BCR	0.903439	0.451133	0.340763	0.0392394		PEX3	2.10216	0.916653	0.0344286
BCS1L	0.862491	0.403384	0.371383	-1.34794		HUS1B	2.10168	1.00539	0.0344652	-1.16524
BDH1	0.974312	0.524317	0.293609	-0.412679		MAN2A2	2.10097	0.924477	0.0345075	-2.45031
BDKRB2	0.514075	0.3689	0.777266	0.240217		PABIR1	2.10084	0.61688	0.0345483	-1.25151
BECN1	0.909507	0.427365	0.336385	0.0611066		TMEM45A	2.10049	1.27388	0.0345721	-1.97038
BECN2	1.53422	0.669008	0.0891354	-0.554857		AMMECR1L	2.10039	1.055	0.0345746	-1.20434
BEGAIN	0.781392	0.446622	0.440324	-0.262519		ZNF823	2.09824	0.791773	0.0347029	-2.12771
BEND4	1.09746	0.508405	0.226304	0.153364		DMAP1	2.09713	0.956557	0.034795	-1.0994
BEND6	1.01263	0.458628	0.270862	0.916426		UNC80	2.09646	0.84392	0.0348435	-0.714937
BEND7	1.08995	0.676898	0.229963	-2.82879		DGCR6	2.09643	0.978267	0.0348522	-2.41786
BEST2	0.957939	0.539714	0.303949	-1.64824		LOC102724770	2.09643	0.978267	0.0348522
BEST4	1.14432	0.778985	0.204969	-2.89639		COL18A1	2.09539	1.07927	0.0349114	-1.57344
BET1	2.07639	0.97583	0.027341	-2.09531		FBF1	2.09513	0.715089	0.0349615	-1.52585
BEX1	1.32816	0.565679	0.138642	-0.0680349		TRIB3	2.0944	1.34058	0.0350154	-2.10929
BFAR	0.864618	0.406408	0.369795	-0.950514		H3C14	2.09402	1.36035	0.0350459	-2.83149
BFSP1	0.767683	0.426023	0.453282	-0.313059		H3C15	2.09402	1.36035	0.0350459
BGLAP	0.656636	0.385068	0.573092	0.228832		ONE_INTERGENIC_SITE_1400	2.09396	0.749305	0.03505	-4.05931
BGN	1.75891	1.14033	0.0546474	-3.76903		ADAD2	2.09247	0.805988	0.0351433	-0.830892
BHLHA15	0.547378	0.366696	0.724401	0.299069		SLC45A3	2.0923	1.08553	0.0351861	-2.34756
BHLHE22	0.603933	0.427727	0.641614	-0.299037		IL7	2.09161	0.928922	0.0352367	-1.12347
BHLHE40	0.869319	0.508379	0.366142	-2.05558		GALNT1	2.09083	1.21092	0.0352803	-2.35381
BICD2	0.711524	0.488559	0.510345	-1.66991		DIPK1B	2.09072	0.682374	0.0352889	-1.46952
BICDL1	0.614929	0.393488	0.626499	-0.394938		AFP	2.08907	1.04067	0.0354382	-1.22218
BIK	1.14452	0.581987	0.204866	-0.613539		B3GNT5	2.08818	0.818518	0.0355068	-1.41861
BIN2	1.13143	0.468036	0.210604	-2.04216		PUF60	2.08661	1.29057	0.0356376	-2.81946
BIRC2	1.37428	0.883421	0.12558	-1.43155		KRT33A	2.0865	1.28092	0.035643	-2.19126
BIRC6	0.628549	0.386688	0.608602	1.07245		TRNP1	2.08579	1.31608	0.0356981	-2.1825
BIRC7	0.584401	0.384983	0.669004	0.0724427		GREB1	2.08476	1.07376	0.0357746	-1.15775
BIVM	2.33428	1.16518	0.0154273	-2.5303		GPR68	2.08394	1.00375	0.0358375	-1.18552
BIVM-ERCC5	1.32854	0.594072	0.138518	1.2431		LCE1A	2.08392	0.685024	0.035865	-1.63271
BLCAP	0.885677	0.541234	0.353655	-0.413653		XXYLT1	2.08284	1.17135	0.0359646	-1.65271
BLMH	1.34519	0.543672	0.13369	-2.40035		ONE_INTERGENIC_SITE_195	2.08272	0.699482	0.0359711	-1.19129
BLNK	0.717026	0.3546	0.504417	1.55618		SOSTDC1	2.08219	0.827401	0.0360106	-0.819485
BLOC1S1	2.0023	1.20533	0.0321474	-4.69516		BCL2L2	2.08122	1.25483	0.0360731	-1.6015
BLOC1S2	0.805192	0.493248	0.419029	-0.472387		BCL2L2-PABPN1	2.08122	1.25483	0.0360731
BLOC1S4	1.11557	0.610689	0.217872	-2.65688		TOMM7	2.08102	0.866888	0.0361179	1.03271
BLVRB	2.43072	1.1695	0.0124653	-4.48721		SOX13	2.08061	1.15411	0.0361517	-2.559
BLZF1	0.892078	0.513834	0.348897	-0.417241		SDC1	2.08056	1.16603	0.0361545	-1.50585
BMP10	0.37453	0.187265	0.946263	-0.0374357		ATG4C	2.0805	0.838444	0.0361595	-1.13052
BMP2	1.87885	0.787616	0.0420366	-0.934653		GPRC5B	2.08031	1.19926	0.036171	-2.57881
BMP2K	0.747312	0.481784	0.473273	-0.186723		COBL	2.07953	0.994066	0.0362298	-1.14104
BMP4	0.492129	0.319215	0.813768	0.57645		C5orf34	2.07843	0.606277	0.0363306	-1.18589
BMP6	0.63352	0.400011	0.602126	-0.554416		ZNF182	2.07695	1.23804	0.0364366
BMP8A	1.88031	1.02203	0.0418878	-3.36008		PTCHD3	2.07658	1.08747	0.0364613	-1.69501
BMP8B	0.958927	0.428807	0.303333	2.69449		CLCN2	2.07571	0.806349	0.0365506	-1.30842
BMPR1A	0.774047	0.489543	0.447227	-0.145484		GPR156	2.07507	0.819282	0.036595	-1.26774
BMS1	0.723802	0.428058	0.497229	-0.0947582		UNC79	2.07301	1.06971	0.0367615	-2.31628
BNC2	1.15324	0.441726	0.201102	0.0414975		RFNG	2.073	0.885931	0.0367632	-0.669574
BNIP1	0.66069	0.407682	0.568158	-1.03864		PDCD1	2.07202	0.995741	0.0368244	-1.07185
BOD1	0.587578	0.363519	0.664451	0.262624		INIP	2.07159	0.944731	0.0368516	-1.45426
BOLA3	0.885541	0.493674	0.353759	-0.462458		DNAJC5	2.07111	1.34827	0.0368812	-1.83818
BOP1	0.900877	0.446094	0.342533	2.00746		CCDC8	2.07043	1.07892	0.0369338	-2.18602
BORA	0.793698	0.431312	0.429205	0.00616035		RTL3	2.0703	0.841785	0.0369778	-1.60656
BORCS6	2.16254	0.723818	0.0225636	-2.82742		FLNA	2.06992	1.23125	0.0370037	-2.30057
BORCS7	0.687756	0.442956	0.536497	-0.260932		RAB20	2.06859	1.22656	0.0370889	-1.44047
BPGM	1.45424	0.859081	0.105731	-2.72044		CNTFR	2.06794	1.04614	0.0371378	-1.70142
BPI	0.841887	0.44402	0.38786	-0.0691993		ZNF260	2.06786	0.733942	0.0371399	-1.02983
BPIFA1	2.23232	0.963925	0.0193391	-1.11926		IFFO1	2.06765	0.674522	0.0371867	-1.4481
BPIFB3	0.952409	0.513503	0.307475	-0.263426		EIF2B3	2.06743	1.2022	0.0371966	-2.15899
BPTF	2.22753	0.961414	0.0195477	-1.0588		C10orf126	2.06687	1.13301	0.037234	-1.91441
BPY2	0.881949	0.482171	0.356499	-0.230892		LMBR1	2.0651	0.721741	0.0373574	-1.89775
BPY2B	0.881949	0.482171	0.356499			LOC102723795	2.0651	0.721741	0.0373574
BPY2C	0.881949	0.482171	0.356499			FZD3	2.065	0.975461	0.037387	-2.16684
BRAF	2.2657	1.18941	0.0179692	-3.39381		PLAUR	2.06419	1.33185	0.0374355	-2.32886
BRAT1	1.13479	0.475795	0.209121	0.385119		HPS1	2.06395	0.867976	0.0374479	-1.02342
BRCA1	1.26736	0.482434	0.157877	-1.86238		OVOL2	2.06336	0.82939	0.0374952	-2.0789
BRCC3	0.881747	0.401636	0.356649	1.5661		YRDC	2.0624	1.08709	0.0375655	-1.51757
BRD1	1.09413	0.666648	0.227904	-2.36701		POGK	2.06236	0.663139	0.0375963	-1.58363
BRD7	0.715046	0.458826	0.506574	-0.110582		SRGAP2B	2.06182	0.69809	0.0376354	-1.07995
BRF1	1.63763	0.9707	0.071236	-3.85434		SNRNP70	2.05988	1.33784	0.0377728	-2.58359
BRF2	1.3554	0.559267	0.130812	1.44522		SCNN1G	2.05974	0.788692	0.037811	-1.91294
BRI3BP	0.719174	0.440782	0.50216	-0.128287		LRRC37A6P	2.05788	1.02894	0.0379533
BRICD5	0.783208	0.504241	0.43866	-1.83693		BARHL1	2.05777	1.07297	0.0379586	-1.23967
BRINP1	0.758107	0.431953	0.462526	-0.157016		SH2D5	2.05752	0.901268	0.0379755	-1.42508
BRINP2	1.08581	0.437051	0.231986	1.47712		SUSD1	2.05732	0.958743	0.037987	-2.62051
BRIX1	1.18033	0.637629	0.189882	-1.092		MAP4K4	2.05713	1.12421	0.0380322	-2.34462
BRMS1	0.623729	0.360089	0.614906	0.185408		CNOT6	2.05703	0.702849	0.0380401	-1.54302
BRMS1L	0.732892	0.433796	0.487799	-0.17841		HHIP	2.05632	1.03107	0.0380935	-1.06078
BROX	2.22422	1.50283	0.0197105	-6.07137		HHIP-AS1	2.05632	1.03107	0.0380935
BRPF1	1.07168	0.428119	0.239029	1.39831		OGFOD2	2.05624	0.781181	0.0380984	-0.0255926
BRPF3	0.875186	0.507074	0.361654	-1.99925		ONE_INTERGENIC_SITE_55	2.0555	0.949494	0.0381425	-2.24878
BRS3	1.10999	0.576866	0.220471	-0.465835		CEACAM21	2.05495	1.44316	0.0381786	-2.67967
BRWD3	0.984709	0.515127	0.287274	-0.352926		ABCB4	2.05436	1.12907	0.0382453	-1.52879
BSN	1.32482	0.572343	0.139663	-0.253104		TSPY1	2.05418	0.9038	0.0382523	-1.50997
BSND	1.17386	0.488311	0.192499	0.150125		DNAJC8	2.05221	1.06424	0.038404	-1.47569
BSPRY	1.00074	0.623989	0.277783	-1.866		NPY2R	2.05197	0.711961	0.0384521	-1.51264
BST2	1.72206	1.01277	0.0592649	-3.72769		MSANTD4	2.05196	0.867482	0.0384529	-0.24425
BSX	0.748902	0.395961	0.471691	-1.30768		WDR43	2.05158	0.783747	0.0384768	-1.38556
BTBD11	1.38242	0.606926	0.123428	-1.49525		POLE	2.05094	0.802338	0.0385257	-0.473663
BTBD17	1.02182	0.564787	0.265612	-0.287716		PXMP2	2.05094	0.802338	0.0385257
BTBD18	0.746193	0.399343	0.474378	0.250322		NDUFA8	2.05071	1.22501	0.0385356
BTBD19	0.995733	0.553289	0.280714	-0.610933		ONE_INTERGENIC_SITE_1463	2.05068	0.779852	0.0385397	-4.30238
BTBD3	1.93623	0.775395	0.0370684	-3.05348		ERBB4	2.05019	1.27973	0.0385718	-2.09547
BTBD6	1.64	0.543681	0.0708873	2.46157		ZNF513	2.04977	0.993467	0.0386039	-0.973558
BTBD9	1.58664	0.706094	0.0795843	-0.909166		CPT1C	2.04941	0.863169	0.0386606	-2.27275
BTF3L4	1.24062	0.443327	0.167033	0.219538		HSD3B2	2.04939	0.911207	0.0386623	-1.3379
BTG2	1.71176	0.762763	0.0605631	-0.753702		IFT27	2.04835	1.08851	0.0387322	-1.33141
BTG4	0.705532	0.478546	0.516802	-0.722413		OR2W3	2.04791	0.926676	0.0387688	-2.31317
BTN1A1	1.03878	0.682731	0.256356	-1.12035		CHST13	2.04762	0.965691	0.0387885	-1.05652
BTN2A1	2.5618	1.16781	0.00929528	-1.57621		CARD9	2.04687	0.849685	0.0388798	-2.02675
BTNL10	1.90782	1.13261	0.0394162	-5.53702		SFMBT1	2.04653	0.99427	0.0389073	-1.38246
BTNL2	0.887706	0.527574	0.352141	-0.208546		ONE_INTERGENIC_SITE_672	2.04641	0.797623	0.0389168	-4.38424
BUD13	1.61896	0.619477	0.0741696	-2.27085		ZIC3	2.04434	0.983746	0.0391113	-2.23586
BUD23	1.12208	0.600675	0.214808	-0.994204		FEZF1	2.04395	1.11437	0.0391356	-2.81472
BUD31	1.08814	0.585233	0.230834	-1.03496		FEZF1-AS1	2.04395	1.11437	0.0391356
BZW1	1.70874	0.830348	0.0609663	-2.79947		BICD1	2.04344	0.764515	0.0391689	-0.0827837
C10orf111	0.822101	0.557706	0.404443	-0.50645		ATP2B4	2.04288	0.840603	0.0392051	-1.11172
C10orf113	0.873062	0.496662	0.363259	-0.418838		FARP2	2.04103	1.07051	0.0393729	-2.33651
C10orf120	0.722969	0.428361	0.498127	0.205273		TREML2	2.03968	1.15593	0.0394679	-1.76223
C10orf128	2.15589	0.964395	0.0229032	-3.85146		CYP4F2	2.03933	0.669498	0.0395279	-1.51655
C10orf142	0.554008	0.359958	0.714301	0.0275008		ONE_INTERGENIC_SITE_1133	2.03818	1.25878	0.039604	-5.24542
C10orf25	0.892967	0.502672	0.348229	-0.251088		SSTR5	2.03766	1.28893	0.0396377	-2.34132
C10orf35	1.24505	0.609318	0.165494	-0.470784		SSTR5-AS1	2.03766	1.28893	0.0396377
C11orf1	1.03272	0.658816	0.259646	-0.919173		LOC105374889	2.03738	0.990812	0.0396558	-1.29532
C11orf16	0.589339	0.383127	0.661925	0.248636		FOXL1	2.03729	0.952484	0.039662	-1.58155
C11orf21	1.08393	0.528255	0.232909	-0.308997		FBXO4	2.03617	0.917582	0.0397816	-1.80535
C11orf40	0.780881	0.467667	0.440824	-0.000465706		SLC6A19	2.0353	0.871722	0.0398355	-1.47822
C11orf44	1.21846	0.788395	0.175066	-2.51743		IL23A	2.03526	0.727289	0.0398359	-1.41577
C11orf45	0.784168	0.435609	0.437769	-0.168884		ONE_INTERGENIC_SITE_1350	2.03513	0.952056	0.0398425	-2.28496
C11orf49	0.664855	0.458645	0.563089	-1.37005		MAOA	2.03438	0.748519	0.0399338	-1.58128
C11orf58	0.643521	0.364492	0.589451	-0.075822		SIKE1	2.03373	0.853248	0.0399757	-0.851792
C11orf63	1.20873	0.744472	0.178698	-1.01641		CCDC63	2.03197	0.816636	0.0401102	-0.473127
C11orf80	1.40119	0.588873	0.118597	-1.45279		TLR7	2.03136	1.11065	0.0401892	-2.74829
C11orf86	1.79946	0.683036	0.050013	-2.09105		MTHFSD	2.02948	0.944103	0.0403557	-2.11662
C11orf87	0.862223	0.479635	0.371588	-0.0961412		TRIM8	2.02887	0.856978	0.0404018	-1.78743
C11orf88	0.795673	0.532094	0.427446	-0.568735		ATOX1	2.02789	1.03243	0.040477	-2.00365
C11orf94	1.01366	0.555483	0.270277	-0.401588		PLXNB3	2.02705	0.643867	0.0405671	-1.47406
C11orf95	1.22923	0.64588	0.171147	-2.59798		GNAT1	2.02647	0.957418	0.0406152	-1.16201
C11orf98	0.626723	0.401026	0.611013	0.102842		ARL6	2.02638	1.01564	0.0406218	-2.21995
C12orf10	0.652429	0.428334	0.578289	-0.0162195		YTHDC2	2.02618	0.898657	0.0406312	-1.06006
C12orf29	0.862094	0.448563	0.371698	-1.64168		PLAG1	2.02426	1.0644	0.040799	-1.61439
C12orf4	0.79287	0.52629	0.429943	-0.568303		CD19	2.02418	1.05041	0.0408048	-2.55257
C12orf45	0.790978	0.393009	0.431574	-1.11404		CIDEA	2.02408	1.17881	0.0408118	-1.94333
C12orf49	0.578927	0.361976	0.67699	0.148705		VSIR	2.02224	0.901383	0.0409927	-2.12533
C12orf56	1.9422	0.807732	0.0365901	0.786622		ONE_INTERGENIC_SITE_1713	2.02166	0.685553	0.041038	-2.99233
C12orf57	0.785185	0.355351	0.436872	0.402789		AP2S1	2.02163	0.795331	0.0410384	-0.328316
C12orf60	2.45882	1.34591	0.0117235	-4.04524		TSEN34	2.02159	0.990589	0.04104	-1.23036
C12orf66	1.50962	0.816931	0.0940092	-0.894683		CLVS2	2.02127	0.83063	0.0410593	-0.709938
C12orf71	0.61979	0.417556	0.620113	-0.416698		RSF1	2.02117	0.983368	0.0410639	-0.947429
C12orf75	1.24323	0.832641	0.166099	-2.90006		CDK6	2.0202	0.920572	0.041135	-0.949915
C12orf77	1.0844	0.581846	0.232681	-1.34882		ONE_INTERGENIC_SITE_710	2.01998	1.00999	0.0411531	-8.25695
C14orf105	0.628068	0.398138	0.609248	0.0698627		DENND2D	2.01985	0.63784	0.0411901	-0.207756
C14orf132	0.90989	0.478326	0.33613	0.858175		ONE_INTERGENIC_SITE_1970	2.019	1.00781	0.0412514	-2.64573
C14orf166	0.60381	0.333875	0.641784	0.947734		GH2	2.019	0.853865	0.0412526	-0.76832
C14orf177	1.64077	0.741154	0.0707596	-0.0738824		BTK	2.01891	1.08105	0.0412658	-1.88933
C14orf180	1.18713	0.691209	0.187135	-2.53567		ONE_INTERGENIC_SITE_822	2.01846	1.13055	0.0412983	-5.21665
C14orf37	0.914037	0.576437	0.333235	-0.689412		FAM120C	2.01841	0.889116	0.0413032	-0.86598
C14orf39	0.800351	0.47692	0.423278	-0.16631		YWHAE	2.01816	0.709524	0.041318	-1.79748
C15orf38-AP3S2	1.41236	0.513798	0.115752			MAP3K20	2.01733	0.939643	0.0414072	-0.293829
C15orf39	0.8947	0.468203	0.346973	0.0815848		ARHGAP12	2.01489	1.17601	0.0416174	-1.76445
C15orf41	0.829468	0.534249	0.398215	-2.00905		POTENTIALLY_ACTIVE_171	2.01366	1.00563	0.0417021	-2.63932
C15orf53	0.534232	0.323493	0.744803	1.42946		FST	2.01341	0.928398	0.0417169	-1.19332
C15orf56	0.742238	0.429714	0.478298	0.228521		NFKBIE	2.01327	1.04119	0.0417264	-1.85381
C15orf59	0.67723	0.399835	0.548552	0.0767929		SNX32	2.01252	1.03261	0.0418156	-1.06784
C15orf61	0.633211	0.353094	0.602544	0.458556		FAM110D	2.01214	0.980407	0.041851	-0.989595
C15orf62	1.64879	0.824051	0.069539	-2.15615		LOC100507507	2.01137	0.899853	0.041904	-2.14572
C15orf65	4.17711	2.07645	0.000231214	-7.68389		ZYX	2.01137	0.899853	0.041904
C16orf45	0.940353	0.538304	0.315302	-0.342599		DCXR-DT	2.01083	0.800791	0.0419542
C16orf52	0.952847	0.493055	0.307213	-1.79265		MAPK4	2.01044	0.774885	0.042013	-1.74744
C16orf54	1.11064	0.538576	0.220145	-0.286115		FOXF2	2.00987	1.15446	0.0420582	-1.86906
C16orf58	1.5099	0.709266	0.0939374	-3.17055		LOC100505841	2.0095	0.93707	0.0420829	-1.23024
C16orf62	0.642368	0.47096	0.590946	-0.457514		C7orf66	2.00949	1.17287	0.042087	-2.43446
C16orf70	0.895342	0.5	0.346475	-0.155863		CRPPA	2.00944	0.910978	0.042094	-1.15316
C16orf71	1.44997	0.816345	0.106737	-2.68873		ZFAND6	2.00887	0.766183	0.0421475	0.625209
C16orf72	3.58407	1.76156	0.000882466	-9.02503		UBE2T	2.00811	0.667874	0.04224	-1.55965
C16orf74	0.918055	0.505784	0.330418	-0.219201		EHMT2	2.00781	1.12174	0.0422622	-2.62204
C16orf78	0.67439	0.417927	0.551863	0.215457		ONE_INTERGENIC_SITE_690	2.00746	1.22015	0.0422893	-5.38771
C16orf86	1.3739	0.559064	0.125689	-0.0219912		RUNX3	2.00732	1.08107	0.0423021	-2.19585
C16orf87	1.31526	0.456689	0.142553	-0.85696		CERS6	2.00679	1.08474	0.042344	-2.43952
C16orf89	1.55031	0.533998	0.0861228	-2.07609		NGRN	2.00614	0.91307	0.0423991	-0.852614
C16orf95	0.991815	0.541551	0.283026	-0.174059		C3	2.0058	0.622324	0.0424559	-1.35124
C16orf96	0.687203	0.472041	0.537127	-1.32987		GPA33	2.00479	0.969499	0.0425488	-1.01996
C16orf97	1.13164	0.61487	0.210495	-0.561028		SEPTIN4	2.0037	1.28086	0.0426603	-2.3667
C17orf107	1.8531	0.839486	0.0444682	-1.36343		SERPIND1	2.00122	0.773731	0.0429029	-1.87288
C17orf112	0.687583	0.387297	0.536672	0.221201		LRPPRC	2.00106	0.870345	0.0429173	-0.95269
C17orf47	1.22581	0.760882	0.172356	-2.47331		COA4	2.00063	0.815157	0.0429547	-0.324649
C17orf49	1.00501	0.543591	0.275255	-0.698499		PAAF1	2.00063	0.815157	0.0429547
C17orf51	0.511541	0.392554	0.781456	-0.107048		ACHE	1.99944	0.968424	0.0430378	-1.1293
C17orf62	1.32194	0.684272	0.140524	-0.597426		ONE_INTERGENIC_SITE_729	1.99901	0.758057	0.0430748	-4.21931
C17orf67	1.84265	0.786293	0.0455005	-2.10087		LGR4	1.99891	0.896957	0.0431114	-1.42569
C17orf75	1.22007	0.588125	0.174487	1.15065		TBXA2R	1.99847	1.22842	0.0431422	-1.91151
C17orf77	0.684821	0.402422	0.53982	-0.328832		RPL34	1.99787	1.2272	0.0431949	-2.1679
C17orf78	1.0885	0.410424	0.230646	2.09182		SUSD6	1.99728	1.11884	0.0432471	-1.5833
C17orf97	0.973772	0.442158	0.293954	-1.69308		DIABLO	1.9962	1.12023	0.0433627	-2.06817
C17orf99	0.564395	0.380743	0.698461	-0.250628		TRIM38	1.9962	0.971425	0.0433627	-1.54199
C18orf32	1.54625	0.9753	0.086869	-3.41182		DSG2	1.99444	0.664829	0.0435313	-1.50729
C19orf24	2.12189	1.12587	0.0246864	-3.42873		IFNAR2	1.994	1.09556	0.0435671	-2.41585
C19orf25	1.524	0.785341	0.091158	-1.85337		SOCS2	1.9935	0.79551	0.0436024	-0.646025
C19orf44	0.864218	0.420487	0.370089	-1.10697		BEND4	1.99283	1.33635	0.0436641	-2.85306
C19orf48	2.52837	1.26256	0.010026	-4.77234		TBX4	1.99267	0.674865	0.043681	-1.35384
C19orf54	1.55309	0.867061	0.0855867	-2.73375		PRAMEF25	1.99258	0.632462	0.043688	2.24713
C19orf68	0.738859	0.454867	0.481685	0.13331		PRAMEF26	1.99258	0.632462	0.043688
C19orf70	1.21587	0.533724	0.176042	-0.261248		SIN3A	1.9922	0.917971	0.0437505	-2.12129
C19orf71	0.627566	0.373512	0.609918	0.222758		KRTAP19-8	1.99083	1.04204	0.0438545	-2.39332
C19orf81	0.922087	0.556078	0.327546	-0.65502		VPS26C	1.9903	1.0215	0.0438936	-2.15392
C1GALT1C1	1.18465	0.47442	0.188118	-2.6156		BCAT1	1.98998	0.582932	0.0439462	-0.834868
C1GALT1C1L	0.595332	0.392111	0.653482	0.196301		SPHKAP	1.98941	1.02351	0.0439993	-1.26192
C1orf100	0.76548	0.440361	0.455412	-0.162855		LOC101928255	1.98923	0.749864	0.0440141	-3.1416
C1orf112	0.624496	0.372721	0.613876	0.301399		PARD6G	1.98745	0.780429	0.0441843	-0.746915
C1orf115	1.31517	0.674422	0.142575	-1.39408		ZBTB34	1.98556	0.61886	0.0443813	-1.29518
C1orf116	0.936905	0.440226	0.317578	0.660949		CEP250	1.98492	1.04052	0.044438	-1.45762
C1orf122	1.62903	1.01441	0.0725487	-2.54223		ING1	1.9848	0.628476	0.044445	-1.0583
C1orf127	1.00787	0.534019	0.273583	-0.0712623		LRP2BP	1.98337	0.632181	0.0445873	-1.44489
C1orf146	0.987991	0.533664	0.285265	-0.428816		LIMCH1	1.98167	0.858344	0.04473	-1.98261
C1orf159	2.27109	0.961807	0.0177818	-5.00329		VPS54	1.98137	0.90939	0.0447584	-1.26739
C1orf167	1.20613	0.697524	0.179718	-1.7787		ACSM2B	1.98119	0.927172	0.0448016	-2.09496
C1orf195	1.27696	0.74238	0.154658	-1.20878		PACS2	1.98054	1.13096	0.0448612	-1.55283
C1orf21	0.670277	0.420202	0.556642	-0.228548		GOLGA6D	1.98013	0.790177	0.0448949	-0.13835
C1orf226	0.706297	0.377563	0.515932	1.08697		SMARCA2	1.97985	1.14071	0.0449249	-2.62474
C1orf43	1.08633	0.615412	0.231714	-0.620344		PLEKHA8	1.97902	0.650124	0.0450257	0.0916214
C1orf53	1.9442	0.732881	0.0364229	-2.75106		NAT9	1.97761	0.802979	0.0451557	-0.644141
C1orf61	0.625076	0.452452	0.61314	-0.192877		TMEM104	1.97761	0.802979	0.0451557
C1QL2	1.0627	0.50038	0.243651	-0.0365184		SLC37A2	1.97674	0.818892	0.0452749	-1.65749
C1QL4	1.56975	0.705927	0.0825636	-2.95647		AGR3	1.97528	0.981239	0.0453872	-1.35163
C1QTNF1	0.910294	0.46387	0.335838	-0.191001		MULTIPLE_INTERGENIC_SITES_231	1.97525	1.00351	0.0453884	-2.68628
C1QTNF12	0.96723	0.545991	0.298019	-0.575823		HACD3	1.97477	0.742087	0.0454283	-0.867631
C1QTNF2	0.940228	0.510814	0.315397	-0.358364		UBXN2B	1.97472	0.832365	0.0454591	-1.96955
C1QTNF4	0.809926	0.4681	0.414837	-1.68869		TYMS	1.9739	0.819798	0.0455241	-1.71655
C1QTNF5	1.08162	0.684193	0.234023	-2.14034		TLN1	1.97365	0.88545	0.0455406	-0.324984
C1QTNF6	0.787174	0.439954	0.435017	-0.380042		ZNF267	1.97339	1.05895	0.0455615	-2.54359
C1QTNF8	0.63933	0.386945	0.594802	0.241039		MARCHF9	1.97322	1.07844	0.0455776	-1.339
C1RL	0.810763	0.434393	0.414104	-0.000558558		ORC5	1.97281	1.24325	0.0456109	-2.3634
C20orf173	0.593869	0.370986	0.655565	0.0392462		TNRC6A	1.97272	1.09032	0.0456203	-2.12267
C20orf197	1.00743	0.394745	0.273842	0.260246		SHLD3	1.97258	0.871608	0.0456602	-2.08862
C20orf202	1.09843	0.419686	0.225845	2.10675		TRAPPC13	1.97258	0.871608	0.0456602
C20orf24	0.791122	0.376835	0.431455	2.24152		ONE_INTERGENIC_SITE_1781	1.97256	0.928488	0.0456639	-2.22355
C20orf27	1.33232	0.937392	0.137397	-2.98154		EIF3A	1.97174	0.829861	0.0457273	-1.07565
C20orf96	1.21655	0.610268	0.175791	-0.666775		H3C3	1.97158	0.935993	0.0457441	-1.55101
C21orf33	0.567069	0.399967	0.694487	0.0986287		WDR86	1.97108	0.668681	0.0457848	-0.68048
C21orf58	2.03835	0.615565	0.0297148	-0.0454099		LOC105372971	1.97046	0.724838	0.0458778	-1.7769
C21orf62	0.621326	0.438044	0.618093	-0.332638		SEZ6L	1.97046	0.724838	0.0458778
C21orf91	0.871074	0.408098	0.364787	0.847693		ONE_INTERGENIC_SITE_1054	1.97032	0.868353	0.0458938	-4.61348
C22orf24	2.30384	0.970664	0.0165515	-4.51239		PNRC1	1.97014	1.0166	0.0459099	-1.84897
C22orf39	0.876219	0.374118	0.360847	2.13805		MS4A15	1.96938	1.01756	0.0459724	-2.09604
C22orf42	0.896863	0.462401	0.345417	-0.190748		ZNF426	1.96834	0.66473	0.0460768	-0.291192
C2CD2	0.777236	0.430388	0.444223	0.312811		SON	1.96688	0.942096	0.0461948	-1.02408
C2CD3	0.739786	0.518279	0.48075	-1.8227		LOC646903	1.96682	1.03044	0.0461973	-1.04419
C2CD4A	1.26971	0.688454	0.157055	-0.646593		PFN2	1.96682	1.03044	0.0461973
C2CD4C	0.854562	0.488584	0.377583	-0.500215		NUDT17	1.96624	0.683059	0.0462701	-0.125794
C2CD4D	1.6361	0.743192	0.0714937	-2.99169		RPS27L	1.96622	0.626827	0.0462746	-1.10065
C2CD5	0.658301	0.421294	0.571085	-0.0753033		SYPL1	1.96519	0.948653	0.0463593	-1.20364
C2CD6	1.4854	0.860633	0.0989706	-3.3954		TMPRSS11D	1.96456	0.948312	0.0464025	-0.835501
C2orf15	1.89927	1.0818	0.0401816	-4.91482		TASL	1.96415	0.66301	0.0464691	-0.941461
C2orf16	1.80356	0.985072	0.0495607	-1.65942		ADAMTS5	1.96402	1.24773	0.0464753	-2.00641
C2orf40	0.701504	0.405725	0.521213	0.138223		MULTIPLE_INTERGENIC_SITES_203	1.96394	0.910487	0.0464844	-2.13619
C2orf48	0.869273	0.479699	0.366177	-0.108594		ANTXR1	1.9626	1.21554	0.0466135	-2.75066
C2orf49	1.18772	0.607465	0.186905	-0.349853		ERCC8	1.96121	0.794623	0.0467554	0.25534
C2orf50	1.40254	0.781248	0.118233	-0.822881		SIGLEC7	1.96113	0.989545	0.0467628	-2.47028
C2orf66	1.8458	1.02273	0.0451912	-4.51659		UBE2NL	1.96088	0.663891	0.04678	-1.56843
C2orf68	1.04798	0.43851	0.251422	1.36531		WFDC10B	1.95985	1.14659	0.0469766	-1.33044
C2orf69	0.958074	0.500374	0.303859	-0.246973		JAK2	1.95957	1.33319	0.0470013	-2.25288
C2orf72	0.880329	0.368507	0.357729	2.35009		BTBD1	1.95956	1.1665	0.0470017	-2.46885
C2orf74	1.0388	0.435141	0.256332	-1.70605		TFAP4	1.95936	0.807226	0.047014	-0.615751
C2orf76	0.740965	0.426156	0.479567	-0.0781731		CHMP4B	1.9586	0.749087	0.0470802	-1.82679
C2orf83	1.31902	0.553583	0.141419	1.31753		ZNF341-AS1	1.9586	0.749087	0.0470802
C2orf88	1.11893	0.464329	0.2163	1.88455		MSRB1	1.95792	0.90353	0.0471686	-1.01214
C3	0.90225	0.533541	0.34158	-1.99952		TCEAL8	1.95769	1.25061	0.0471896	-1.60044
C3orf14	1.27252	0.662975	0.156123	-0.823935		RABIF	1.9575	1.06143	0.047211	-1.11506
C3orf18	0.817677	0.48919	0.408143	-0.289409		IFITM1	1.95745	0.845884	0.0472131	-0.668187
C3orf35	1.37045	0.485879	0.126622	1.41733		CD40	1.9564	1.2323	0.0473056	-2.32434
C3orf38	1.47242	0.591598	0.1018	0.915713		CPTP	1.95624	1.10333	0.0473245	-1.07506
C3orf56	1.19238	0.623695	0.185041	-1.66578		INTS11	1.95624	1.10333	0.0473245
C3orf70	1.65962	0.744572	0.0678526	-3.93954		NPC2	1.95623	1.03535	0.0473245	-1.11243
C4BPB	0.904917	0.518917	0.339658	-0.387187		ZUP1	1.95614	0.772531	0.0473311	-1.66816
C4orf17	4.11458	1.86231	0.000258671	-6.80558		PIGY	1.95546	0.700747	0.0474154	-0.720425
C4orf3	1.9755	1.02722	0.034052	-2.21572		PYURF	1.95546	0.700747	0.0474154
C4orf32	1.05341	0.641161	0.248565	-0.661172		STAT5A	1.95534	0.883694	0.0474236	-1.67531
C4orf33	0.844017	0.50704	0.386116	-2.52216		HEMGN	1.955	0.844555	0.0474475	-0.926692
C4orf36	1.86711	0.736303	0.0431301	-3.0268		PCDHGB6	1.95488	0.890391	0.0474553	-0.709562
C4orf45	1.47553	0.62959	0.101102	-0.564079		SGPP2	1.95467	1.32227	0.0474758	-1.78681
C4orf46	0.859887	0.409264	0.373416	0.293157		CRB2	1.95383	0.702005	0.0475745	-0.106776
C5AR1	0.81381	0.447218	0.411442	0.0988081		DNAJC13	1.95315	0.670115	0.0476276	-0.553911
C5AR2	1.63601	1.17408	0.071501	-4.09885		MAPKAP1	1.95179	1.02262	0.0477666	-2.24704
C5orf15	0.668634	0.443858	0.558606	-0.0492378		GRIK2	1.95153	0.909649	0.0477822	-1.07486
C5orf22	0.68827	0.385553	0.535929	1.09628		LOC105371636	1.95143	1.22206	0.0477913	-2.55934
C5orf24	2.15675	0.782518	0.0228271	-2.51819		QSOX1	1.95143	1.22206	0.0477913
C5orf34	0.787498	0.551448	0.434697	-0.786873		ECEL1	1.95048	0.8252	0.0478805	-1.06941
C5orf42	0.815964	0.37342	0.409601	-0.70181		TSPYL4	1.94994	0.83528	0.0479274	-1.03238
C5orf46	1.12895	0.65411	0.211683	-0.930363		TMSB15A	1.94979	1.31161	0.047943	-2.97166
C5orf47	0.764106	0.43203	0.456727	0.0179319		CAMSAP1	1.94977	0.623269	0.0479738	-1.10557
C5orf49	0.672188	0.352396	0.554398	0.404134		PPP1R1C	1.94972	1.23122	0.0479771	-2.24511
C5orf51	0.808479	0.476115	0.416112	-1.42323		C16orf91	1.94904	0.881659	0.0480331	-0.72227
C5orf52	0.883017	0.527554	0.355659	-0.37231		LINC00893	1.94893	0.768457	0.0480409	-2.11672
C5orf63	1.39017	0.844882	0.121411	-2.63087		TTC31	1.94888	1.05074	0.0480466	-3.7922
C5orf64	2.23822	0.976528	0.019105	-1.24123		LOC105377073	1.94788	0.700785	0.048133	0.173832
C5orf66	0.575472	0.377561	0.682005	0.0214852		SCAP	1.94788	0.700785	0.048133
C5orf67	0.708245	0.386825	0.513877	0.300332		ZNF703	1.94771	1.13728	0.0481729	-1.42587
C6orf118	1.18372	0.594903	0.188516	-0.489436		HDHD5-AS1	1.94734	1.25791	0.0481951
C6orf136	1.07874	0.489569	0.235476	-0.0509858		TCN1	1.94655	0.794167	0.0482728	-0.476578
C6orf141	0.874224	0.412394	0.362394	0.128801		WFDC1	1.94608	0.757633	0.0483275	-1.6916
C6orf163	0.619833	0.414491	0.620063	-0.622808		ONECUT2	1.94534	0.667537	0.0484209	-1.31952
C6orf223	1.37507	0.736317	0.125343	-1.03317		DNA2	1.94346	0.723375	0.0486108	-0.469017
C6orf226	0.667642	0.431275	0.559785	-0.131996		NANOS1	1.94263	0.87511	0.0486836	-1.24779
C6orf229	0.749552	0.47834	0.471047	-1.69825		ZER1	1.94232	1.07238	0.0487128	-2.23866
C6orf48	1.27442	0.698394	0.155494	-2.55242		A4GALT	1.94151	0.847709	0.0488173	-1.09461
C6orf58	0.55911	0.39816	0.706447	0.0103606		JPH2	1.94089	1.11783	0.0488728	-2.66481
C6orf89	1.77672	0.664088	0.052578	-1.07929		TTPA	1.94046	1.01487	0.0489148	-1.05631
C7orf26	0.780347	0.357044	0.441315	2.20849		SLC27A2	1.93979	0.659137	0.0490023	0.171232
C7orf34	1.97119	0.757586	0.0343724	-2.87813		UBXN11	1.93934	1.10102	0.0490435	-1.99215
C7orf43	1.30676	0.667005	0.145166	-0.463617		VILL	1.9393	0.847427	0.0490443	-0.305542
C7orf49	1.36637	0.523285	0.127742	-0.236747		AIF1L	1.93916	1.11211	0.0490587	-2.20595
C7orf50	0.630676	0.406764	0.605841	0.10383		STARD3	1.93906	0.976561	0.0490657	-1.21245
C7orf66	0.794917	0.412933	0.428102	0.0405307		LOC105373328	1.93898	1.04882	0.0490727
C7orf69	1.63416	1.05595	0.0717808	-3.79388		SNX6	1.93867	0.760553	0.0491052	-1.88125
C7orf71	1.28143	0.65894	0.153233	-2.7794		KCNJ8	1.93831	0.884116	0.0491352	-1.62407
C7orf72	1.27529	0.602912	0.155219	-0.500077		ELP2	1.93782	1.12931	0.0492084	-2.32844
C7orf73	1.22895	0.549145	0.171254	-0.708516		GPR149	1.9374	0.993162	0.0492396	-1.01805
C7orf77	0.760092	0.521803	0.460605	-0.529299		ZBTB7C	1.9367	0.804064	0.0493009	-1.17765
C8G	1.3481	0.678638	0.132815	-2.63161		ONE_INTERGENIC_SITE_2007	1.93588	0.999641	0.0493799	-2.74009
C8orf22	1.34673	0.648579	0.133217	-0.655438		IFI6	1.93586	0.648876	0.0494099	-1.12256
C8orf31	0.985942	0.438297	0.286504	2.04087		NXF5	1.93544	0.735862	0.0494494	-2.42021
C8orf33	0.775585	0.348391	0.445751	0.327695		PRRX2	1.93467	1.03442	0.0495049	-1.19213
C8orf34	0.793429	0.439505	0.429446	0.0363557		SELPLG	1.93468	1.01132	0.0495049	-1.26231
C8orf44	3.69634	1.87019	0.000671965	-6.56716		FOS	1.9345	1.19692	0.0495283	-2.57781
C8orf48	1.39331	0.622141	0.120591	-1.13774		ONE_INTERGENIC_SITE_987	1.93417	0.676171	0.049562	-3.5814
C8orf58	1.86045	0.896933	0.0437866	-3.62292		ISOC2	1.93412	0.951341	0.0495678	-1.5514
C8orf74	2.44413	1.23038	0.0120978	-2.14409		H2AC15	1.93406	1.14474	0.0495711	-1.06566
C8orf76	0.517081	0.379131	0.772398	0.0308342		H2BC15	1.93406	1.14474	0.0495711
C8orf82	0.648989	0.362778	0.582558	0.359975		EPAS1	1.93391	0.948294	0.0496143	-2.47261
C8orf86	0.962448	0.47359	0.301074	0.222901		APOBR	1.93328	0.654686	0.0496706	-1.49311
C8orf88	0.735404	0.441213	0.485234	-1.3968		TMEM169	1.93271	0.959451	0.0497167	-1.00343
C9orf106	2.25566	0.963558	0.0183921	-0.924628		PRKACA	1.93259	1.0573	0.0497253	-1.41665
C9orf116	0.723418	0.398948	0.497657	0.182732		ASRGL1	1.93147	1.1115	0.0498437	-2.1825
C9orf139	0.816601	0.504626	0.409077	-1.80508		PWWP3A	1.93113	1.12332	0.0498643	-2.21165
C9orf152	0.782126	0.40656	0.439644	0.392106		SH3PXD2B	1.93004	0.836515	0.0499967	-1.96647
C9orf163	0.880712	0.464491	0.357447	-0.0175108		FOLH1	1.92865	0.804089	0.0501032	-1.73357
C9orf170	0.705825	0.449208	0.516465	-0.126933		SHH	1.92813	1.3194	0.0501534	-2.61692
C9orf24	1.00723	0.561437	0.273953	-2.42828		SLC26A5	1.92811	0.986764	0.0501859	-2.12441
C9orf3	0.979276	0.542986	0.290589	-0.356955		NFE2	1.92782	1.03969	0.0502085	-1.53481
C9orf40	1.05512	0.555883	0.247683	-0.397231		CD81	1.9262	0.595305	0.0503812	-0.869805
C9orf43	1.48197	0.967529	0.0997129	-2.68721		FDX2	1.926	0.879722	0.050403	-1.00941
C9orf50	1.22887	0.674047	0.171268	-0.959229		ZDHHC3	1.9256	1.01525	0.0504408	-0.871466
C9orf64	0.783001	0.4313	0.438843	0.102628		KRTAP12-2	1.92526	0.779696	0.0504787	-1.74598
C9orf78	2.0526	1.42011	0.0288073	-5.42717		TNFAIP8L1	1.92521	0.905954	0.0504832	-0.989078
C9orf84	2.99245	1.19317	0.00356647	-3.8123		ADH1B	1.92499	0.834803	0.0505034	-0.665143
C9orf85	0.777382	0.463397	0.444091	0.0127572		LOC105376186	1.92457	1.14801	0.0505379	-1.56003
C9orf92	0.998135	0.588864	0.279319	-2.4773		PPP3R2	1.92457	1.14801	0.0505379
CA1	1.01673	0.541661	0.268518	0.116596		NO_SITE_147	1.92447	1.2098	0.0505478	-5.30117
CA10	1.28159	0.539709	0.153159	1.49998		CZIB	1.92429	0.628079	0.050593	-1.49051
CA12	0.859456	0.415655	0.37374	0.653616		TMEM17	1.92414	1.20367	0.0506033	-2.26759
CA13	0.625697	0.41694	0.61233	0.159658		NAALAD2	1.92381	0.662156	0.0506395	-1.32095
CA2	0.792523	0.443033	0.430243	0.0326298		IKBKG	1.92345	0.991136	0.0506736	-1.72924
CA6	1.38925	0.635152	0.121659	-1.06247		IL17RE	1.92324	0.920744	0.0506909	-0.937618
CAAP1	0.669087	0.409139	0.558052	0.199998		CBX6	1.92285	0.728558	0.0507205	-2.03574
CAB39	1.31669	0.632133	0.142112	-0.234463		CXCR5	1.92257	0.842047	0.050746	-1.57196
CABIN1	1.31649	0.567732	0.142191	-2.30288		FSIP2	1.92239	0.683944	0.050792	-1.65935
CABLES1	0.704247	0.438462	0.518188	-0.215218		IFNGR2	1.92221	1.11834	0.0508163	-1.29143
CABLES2	1.41401	0.680459	0.115319	-0.870383		ALG10B	1.92188	0.995832	0.0508422	-2.17918
CABP2	1.2511	0.626654	0.163419	-2.7046		TSPY10	1.92184	1.09838	0.0508451
CABP5	0.933228	0.546173	0.32001	-0.820356		TSPY3	1.92184	1.09838	0.0508451
CABS1	2.08492	1.13324	0.0268276	-1.93463		TSPY7P	1.92184	1.09838	0.0508451
CABYR	2.9033	1.72805	0.0043526	-7.56267		TSPY9P	1.92184	1.09838	0.0508451
CACFD1	1.9323	0.561879	0.0373805	0.304846		APH1B	1.92136	0.801923	0.0508899	-0.649388
CACHD1	1.10721	0.566514	0.221752	-0.541454		DOCK6	1.92116	1.10385	0.0509043	-1.63111
CACNA1C	1.02008	0.556108	0.266601	-2.43986		SERPINE2	1.92116	1.06108	0.0509064	-2.56897
CACNA1E	0.554821	0.36998	0.713038	0.283644		EMC6	1.92097	1.08247	0.0509216	-1.78197
CACNA2D3	1.30869	0.610338	0.144546	-0.41308		TAX1BP3	1.92097	1.08247	0.0509216
CACNA2D4	1.00429	0.561329	0.275686	-0.750385		C3orf33	1.92077	0.937794	0.0509487	-1.64515
CACNB1	0.768631	0.375627	0.452337	1.97083		PIP5K1C	1.9205	0.746603	0.0510005	-1.75741
CACNB2	1.33869	0.55139	0.13553	-0.19995		DICER1	1.91981	0.811402	0.0510639	-0.711808
CACNB4	1.38122	0.591934	0.123765	-0.306448		DICER1-AS1	1.91981	0.811402	0.0510639
CACNG1	1.26697	0.7723	0.157974	-2.73263		ST3GAL6	1.91957	0.797201	0.0510848	-0.840915
CACNG2	0.878654	0.411195	0.358994	-0.358906		SLC6A9	1.91891	1.21922	0.051149	-2.16688
CACNG6	0.764112	0.430863	0.4567	-0.0964878		LOC107985694	1.91881	1.00725	0.0511523	-3.02588
CACNG8	0.702202	0.397921	0.520465	0.257477		STX7	1.91881	0.771344	0.0511531	-0.561941
CACUL1	0.751975	0.445647	0.468584	-0.144276		FLJ44635	1.91876	0.717992	0.0511609	-1.79977
CADM2	0.585555	0.388428	0.667345	0.325637		TGDS	1.91862	0.694202	0.0511987	-1.59957
CADM4	1.4161	0.73861	0.114799	-2.22302		SSH3	1.91854	1.08469	0.051209	-2.21287
CADPS	0.67197	0.419651	0.554678	-1.24195		ONE_INTERGENIC_SITE_313	1.9181	0.903368	0.0512448	-2.14371
CALB2	1.02836	0.616545	0.26204	-0.597443		NPEPPS	1.91804	0.888869	0.051253	-2.37634
CALCRL	0.611162	0.366759	0.631584	0.342987		USP27X	1.91789	1.15016	0.0512666	-2.07589
CALD1	1.0362	0.477482	0.257753	1.2514		LOC107987281	1.91731	0.91192	0.0513143	-0.8115
CALM3	0.670647	0.432375	0.556203	-0.0557585		TGM2	1.91731	0.91192	0.0513143
CALML5	0.678978	0.353351	0.546532	1.58005		CWC27	1.9171	0.877228	0.051332	-1.01104
CALML6	0.827825	0.383785	0.399605	1.59853		SREK1IP1	1.9171	0.877228	0.051332
CALN1	0.600356	0.39967	0.64649	-0.128281		DDI2	1.91708	0.649894	0.0513382	-1.12343
CALR3	0.72872	0.42707	0.492052	0.858874		ONE_INTERGENIC_SITE_711	1.91686	0.684503	0.0513534	-3.74166
CALU	0.894392	0.514864	0.347213	-1.66252		NHSL2	1.91675	0.919052	0.0513949	-1.96448
CAMK1G	2.40883	1.33835	0.0130992	-2.85035		MRPS17	1.91665	0.990265	0.0514027	-2.02429
CAMK2D	0.737329	0.380724	0.483237	0.923727		BAHCC1	1.91634	0.964042	0.0514286	-1.05455
CAMK4	2.52367	0.898792	0.0101532	-3.24538		CYP27A1	1.91629	0.970687	0.0514348	-1.56858
CAMKK1	0.749819	0.424244	0.470803	0.240089		CTAGE4	1.91627	0.745892	0.0514352
CAMKK2	2.9702	1.23511	0.00376108	-5.34248		CTAGE6	1.91627	0.745892	0.0514352
CAMKMT	1.37921	0.795507	0.124281	-3.3047		ASF1A	1.91538	1.00811	0.051536	-1.08567
CAMLG	1.28585	0.65778	0.151815	-0.871265		RFX4	1.9151	0.914604	0.0515635	-1.18534
CAMSAP2	0.784899	0.49429	0.437123	-0.344935		SAP30	1.91502	1.11499	0.0515734	-2.71939
CAMTA2	0.847968	0.518346	0.382893	-1.98485		SAP30-DT	1.91502	1.11499	0.0515734
CAND1	2.30412	1.3746	0.0164981	-5.4075		PARS2	1.9149	1.09979	0.051587	-2.30536
CAP1	1.23308	0.657624	0.16973	-0.605245		DLL3	1.91374	1.1758	0.051728	-2.70532
CAP2	1.19495	0.65181	0.184084	-2.4758		GDAP1	1.91333	0.838197	0.0517634	-0.931437
CAPN1	1.27526	0.570123	0.155227	-1.3265		PXYLP1	1.91308	0.985582	0.0517905	-1.23283
CAPN11	2.82236	1.21859	0.00521146	-1.70223		CCL28	1.91303	0.654266	0.0518226	-1.3134
CAPN2	0.670619	0.406356	0.556248	-0.0483014		CBFA2T2	1.91184	1.00607	0.0519299	-2.47317
CAPN3	1.29837	0.474253	0.147847	1.8138		BLMH	1.91119	1.06685	0.0519924	-1.41838
CAPN5	0.907801	0.560108	0.337645	-0.556425		KRT76	1.91118	0.739738	0.0520257	-1.78898
CAPN7	1.18192	0.641892	0.18924	-0.385916		ZNF251	1.91075	0.840378	0.0520644	-0.871982
CAPN8	0.736573	0.464269	0.483999	0.0686583		GRAP2	1.9104	1.12789	0.0520973	-1.46177
CAPS2	0.686788	0.420728	0.537589	0.11537		KBTBD4	1.9093	0.835369	0.0522322	-1.72727
CAPZA1	0.816589	0.461528	0.409086	0.0358061		NDUFS3	1.9093	0.754475	0.0522322	0.4554
CAPZA2	0.627978	0.420971	0.609367	-0.245136		CHP1	1.9093	0.992595	0.0522334	-1.24639
CAPZB	2.71613	1.44911	0.00655106	-4.33053		PGAP2	1.90926	1.00155	0.0522347	-1.98771
CARD18	0.817193	0.34858	0.408557	2.17437		RNF26	1.90868	0.884095	0.0522947	-0.786228
CARD9	0.938753	0.621221	0.316366	-0.953921		KLHL1	1.90852	0.767475	0.0523107	-1.77521
CARF	2.05296	1.0178	0.0287895	-2.41436		FBXO10	1.90791	0.974929	0.0523658	-1.71953
CARMIL1	0.822456	0.509156	0.404143	-0.426436		PLSCR2	1.90706	0.913454	0.0524633	-0.894953
CARMIL3	0.796494	0.487961	0.426702	-1.62525		RFC2	1.90695	1.02769	0.0524711	-1.15024
CARNMT1	0.524271	0.360075	0.760763	0.284385		ZNRF2	1.90663	0.73626	0.0525015	-1.42599
CARS	1.16636	0.621094	0.195576	-0.892701		DEF8	1.90656	1.04705	0.0525077	-1.38099
CASC1	2.96377	1.91507	0.00380299	-7.84242		NQO1	1.90641	1.06896	0.0525176	-2.0438
CASC3	0.97428	0.626892	0.293627	-0.675861		CTNNA3	1.90615	0.824535	0.0525418	-1.64382
CASD1	0.680151	0.386093	0.545167	1.13821		FAM110A	1.90593	0.798898	0.0525645	-1.09699
CASK	0.865829	0.401021	0.368826	1.56119		REC114	1.90582	0.921921	0.0525821	-1.44007
CASKIN1	0.905448	0.564185	0.33929	-0.567559		BOK	1.90568	0.876363	0.0526253	-2.12125
CASP1	0.802453	0.515648	0.421447	-1.94944		EIF2S3	1.90489	1.00586	0.0526989	-1.49877
CASP2	1.5511	0.511838	0.0859774	0.764074		SMCO1	1.90418	1.05751	0.0527688	-1.90656
CASP3	1.14212	0.45615	0.205914	2.10136		POLR3K	1.90394	0.856918	0.0527931	-0.818081
CASP6	0.77382	0.366493	0.447427	0.76503		SNRNP25	1.90394	0.856918	0.0527931
CASQ2	1.1748	0.660486	0.192129	-2.85248		SH3KBP1	1.90386	0.647407	0.0528293	-1.18798
CASR	1.00924	0.470852	0.272774	-0.0202789		GAST	1.90345	0.967297	0.0528675	-1.51606
CASS4	0.689145	0.434431	0.534959	-0.2007		LAYN	1.90287	1.03768	0.0529202	-2.70853
CAST	0.930344	0.575129	0.321935	-0.51449		ONE_INTERGENIC_SITE_1092	1.90275	0.901649	0.0529354	-2.15081
CASTOR1	0.621531	0.41691	0.617808	-0.1215		GLDC	1.90209	0.832154	0.0529995	-0.79785
CASTOR2	0.887372	0.483622	0.352412	-0.211009		NLRX1	1.90205	0.58265	0.0530329	-1.06753
CATIP	1.05504	0.545881	0.247741	-0.229888		PLA1A	1.9017	0.860991	0.0530748	-1.40145
CATSPER3	0.940748	0.525216	0.315079	0.0505826		PSMD9	1.90025	0.854154	0.0532401	-2.01272
CATSPER4	0.660092	0.356826	0.568879	1.7145		CNTN5	1.90006	0.669627	0.0532615	-0.303017
CATSPERD	2.19405	1.11264	0.0210299	-3.40096		RBM17	1.89918	0.973987	0.0533487	-0.956819
CATSPERE	1.53963	0.674516	0.0880944	-0.366354		PROB1	1.89866	0.88576	0.053405	-1.88373
CATSPERG	0.817281	0.456436	0.408473	-0.220149		ANKRD46	1.89846	0.646125	0.0534486	-0.97111
CAV1	0.786291	0.437115	0.43584	-0.209002		PCDHA8	1.89807	0.949037	0.0534873	-7.79578
CAV3	0.660785	0.406819	0.568045	0.133724		SPECC1	1.8978	1.02137	0.0535144	-1.24277
CAVIN3	1.89577	0.884837	0.040512	-4.6665		GRB10	1.89761	1.00627	0.0535358	-1.2249
CAVIN4	1.01849	0.535192	0.2675	-0.476656		MAP3K8	1.89725	1.27435	0.0535658	-2.4991
CBARP	0.683989	0.419838	0.540789	0.0727742		ARIH2OS	1.89703	0.9591	0.053588	-0.961982
CBFB	0.721505	0.454754	0.499657	-0.182702		OR5H6	1.89702	0.764013	0.0535917	-2.04702
CBLB	0.895062	0.494026	0.346685	-0.650181		CASQ1	1.89663	0.907006	0.0536575	-1.38571
CBLL1	2.37198	1.07533	0.0141999	-2.87031		ELAVL3	1.89656	0.695371	0.0536662	-1.56989
CBLN1	0.520281	0.366226	0.767222	0.215131		MICA	1.89609	1.00445	0.0537073	-2.53044
CBLN3	2.09454	0.949157	0.0262611	-3.47546		TENM2	1.89593	0.795338	0.0537209	-0.863272
CBR1	1.10356	0.581291	0.22342	-1.69657		UBXN4	1.895	0.759861	0.053801	-0.540502
CBR3	1.23403	0.685711	0.169378	-1.85643		CCDC110	1.89424	0.970753	0.0539006	-0.232837
CBR4	1.59591	0.939471	0.0779523	-3.50453		LOC105377590	1.89424	0.970753	0.0539006
CBWD1	1.70113	1.17205	0.0619754	-3.91234		S100A3	1.8938	0.938522	0.0539368	-1.46936
CBWD2	1.70113	0.748473	0.0619754	1.37816		SUCLG1	1.89354	1.02051	0.0539655	-2.26499
CBWD3	1.70113	1.17205	0.0619754			HTR3B	1.89353	0.885431	0.0539676	-1.15548
CBWD5	1.70113	1.17205	0.0619754			CMSS1	1.89323	0.788537	0.0539923	-0.824866
CBWD6	1.70113	0.759887	0.0619754	2.3943		FBXL20	1.89312	0.907908	0.0540264	-0.670462
CBX2	0.835281	0.469856	0.393319	-0.311283		NSUN5	1.89304	0.87495	0.0540391	-1.78207
CBX3	2.57937	1.34889	0.00892967	-5.9439		RIC8B	1.89215	1.07039	0.0541115	-1.40632
CBX4	0.614358	0.318999	0.627278	1.89879		SOD2	1.8917	0.903544	0.0541543	-0.897539
CBX6	0.982085	0.635011	0.288838	-2.6231		TMEM240	1.89172	0.972147	0.0541543	-0.860112
CBX8	0.56866	0.386401	0.692124	0.0180572		RPL23AP53	1.89144	0.832616	0.054188	-0.954845
CC2D1A	0.924558	0.378769	0.32589	2.51071		ZNF596	1.89144	0.832616	0.054188
CC2D2A	0.907976	0.518657	0.337488	-0.259506		CADM4	1.89139	1.10781	0.0542189	-1.21029
CCAR1	1.46511	0.700493	0.103373	-0.83243		EBF2	1.89123	1.18303	0.054262	-1.83612
CCAR2	0.911921	0.493245	0.334694	-0.643656		ISX	1.89092	0.960861	0.0542879	-1.25379
CCBE1	0.533626	0.38048	0.745778	0.126664		COIL	1.89081	1.05771	0.0543007	-1.77745
CCDC102B	0.849319	0.380808	0.381803	2.05196		TRPC4AP	1.89048	0.929309	0.0543402	-0.994788
CCDC103	1.25916	0.602219	0.1606	-2.27739		PHKA1	1.89044	0.784152	0.0543426	-0.529612
CCDC105	0.642596	0.39519	0.590638	0.0530693		NTN5	1.89015	0.978651	0.0543616	-0.966937
CCDC106	0.985646	0.629696	0.286692	-0.844947		FAM78A	1.8896	0.768387	0.0544389	-1.82418
CCDC110	0.646853	0.488403	0.585245	-0.613565		TYMSOS	1.88929	0.858698	0.0544853	-0.992767
CCDC113	1.59627	0.560481	0.0779041	-1.44508		CPB2-AS1	1.88881	1.06465	0.054531	-3.29238
CCDC114	1.59336	0.799108	0.0783892	-3.68595		IFT20	1.88804	1.11632	0.0546062	-1.27607
CCDC116	0.840966	0.434737	0.388605	1.51784		TNFAIP1	1.88804	1.11632	0.0546062
CCDC12	1.62004	0.894045	0.0739504	-3.33611		MYLK	1.88799	0.861198	0.0546145	-2.19591
CCDC120	1.3191	0.601803	0.141409	-0.557449		BCAS3	1.88785	0.687518	0.054663	-0.624992
CCDC121	0.825491	0.457552	0.401554	-0.441859		MAPK12	1.88752	0.970973	0.0546955	-1.58142
CCDC126	1.21009	0.553299	0.178165	-0.0920337		PHOX2A	1.8873	1.00783	0.0547152	-1.85501
CCDC129	0.643614	0.383218	0.589334	0.268429		MTHFS	1.88684	0.696756	0.054772	-1.56789
CCDC13	0.8495	0.493372	0.381658	-0.242545		ITGA11	1.88611	0.769091	0.0548674	-1.80339
CCDC130	1.50984	0.823675	0.0939432	-2.15107		ONE_INTERGENIC_SITE_1634	1.88596	0.684307	0.0548826	-3.80137
CCDC134	0.762826	0.461598	0.457999	-0.710332		FOXR1	1.88557	0.911165	0.0549208	-0.940697
CCDC141	1.58592	0.681777	0.0796768	-0.693283		DNAJB6	1.88552	1.07307	0.0549233	-1.93821
CCDC144A	1.72531	0.699585	0.0588314	-1.06149		OR9A2	1.88462	1.05062	0.0550142	-1.20535
CCDC144NL	1.52652	0.787575	0.0906363	-3.52201		TNRC6B	1.88451	1.06047	0.0550245	-1.50179
CCDC146	0.685969	0.412691	0.538521	-0.997798		TNRC6B-DT	1.88451	1.06047	0.0550245
CCDC148	1.61065	0.6554	0.0755178	-2.73999		ACRBP	1.88405	1.20781	0.055101	-2.47783
CCDC15	0.707379	0.392005	0.51481	0.277584		GDA	1.88379	1.09743	0.0551273	-1.29127
CCDC150	2.54617	1.23935	0.00963391	-5.3801		ASPA	1.88267	1.00882	0.0552284	-2.1392
CCDC152	0.568881	0.355612	0.691775	0.254047		ADIPOQ	1.88264	0.925598	0.0552506	-2.18553
CCDC153	0.845381	0.473819	0.385012	-0.422791		ERFE	1.8821	1.02104	0.0552988	-1.28725
CCDC154	1.04685	0.427525	0.25206	2.3181		RAB35	1.88203	0.891974	0.0553066	-1.7702
CCDC158	0.555886	0.370783	0.711355	0.179053		OGDH	1.88171	0.929316	0.0553415	-1.33137
CCDC160	0.699345	0.445827	0.523577	-0.124609		ZMYND19	1.88162	1.22642	0.0553469	-2.1373
CCDC166	0.62	0.399798	0.619851	0.181734		RASL11B	1.88128	0.964047	0.0553839	-1.65756
CCDC167	0.9768	0.462612	0.292088	0.181619		ZNF729	1.88092	1.35012	0.0554526	-2.7578
CCDC168	1.39219	0.88855	0.120872	-2.48541		CDHR2	1.88087	0.923325	0.0554587	-1.11244
CCDC17	3.24347	1.65953	0.00197495	-6.94454		DCAF12L2	1.88089	0.993066	0.0554587	-1.89889
CCDC173	1.02997	0.575511	0.261147	-1.57842		PAGE1	1.88083	0.716738	0.0554624	-2.09694
CCDC175	1.94037	0.954818	0.0366956	-1.39555		AK4	1.88083	0.894103	0.0554641	-1.30977
CCDC177	1.1634	0.689162	0.196791	-2.8483		STH	1.88044	0.704208	0.0554957	-1.1536
CCDC179	1.05918	0.582255	0.245543	-1.28388		GUCA1A	1.87996	0.779973	0.0555558	-0.659285
CCDC180	1.68442	0.741204	0.0643126	-0.667399		GUCA1ANB	1.87996	0.779973	0.0555558
CCDC183	1.93607	0.787121	0.037078	-2.17807		LOC118142757	1.87996	0.779973	0.0555558
CCDC186	0.71646	0.4148	0.505047	-0.192244		ZC3H15	1.87927	1.20989	0.0556294	-1.86452
CCDC187	0.874636	0.361667	0.362075	0.750874		KISS1R	1.87921	0.682067	0.0556656	-1.57715
CCDC188	1.65968	0.867223	0.0678425	-2.87621		BORA	1.87834	1.07038	0.0557565	-1.16359
CCDC189	0.593465	0.355292	0.656114	0.280252		MZT1	1.87834	1.07038	0.0557565
CCDC24	0.804954	0.429416	0.41923	-0.0410979		KRBA2	1.8775	0.80135	0.0558782	-1.24333
CCDC25	0.560615	0.344986	0.704215	0.304089		SPOP	1.87707	1.02797	0.055923	-1.22407
CCDC27	1.48325	0.667293	0.0994653	-2.63169		ACSS2	1.87587	0.881319	0.056048	-1.25054
CCDC28A	1.4968	0.849045	0.0965674	-1.22599		KCND1	1.87567	0.924879	0.056097	-1.82059
CCDC28B	0.587636	0.378205	0.664378	-0.144908		BRINP2	1.87561	1.07483	0.0561019	-1.93906
CCDC3	1.8094	0.675164	0.0489287	-3.47445		ZC3H11A	1.87532	1.10766	0.0561311	-1.95864
CCDC30	0.617939	0.433193	0.622511	-0.111428		SH2D3A	1.87488	1.12651	0.0561809	-2.35488
CCDC32	0.812286	0.547539	0.41279	-2.00999		H1-0	1.87481	0.807786	0.0561895	-0.922316
CCDC34	2.13052	1.0194	0.0242134	-2.52886		IL4R	1.87445	0.771886	0.0562417	-0.764708
CCDC40	1.54539	0.792475	0.0870169	-2.80173		SLC25A52	1.87411	1.10188	0.0563104	-2.43845
CCDC43	1.83812	0.981133	0.0459359	-4.90475		UBE3A	1.8739	0.975831	0.0563277	-1.23785
CCDC54	0.510479	0.381818	0.783184	0.0177895		METTL17	1.87389	0.888149	0.0563301	-0.84861
CCDC58	1.43984	0.803282	0.109096	-1.09318		ONE_INTERGENIC_SITE_1968	1.87385	0.655366	0.0563343	-3.47451
CCDC59	0.758316	0.507623	0.462315	-1.85531		MAPK7	1.87363	0.735083	0.0563548	-1.68225
CCDC63	0.905173	0.444078	0.339498	-0.163747		TMEM185A	1.87242	0.841903	0.0565111	-2.13821
CCDC71	0.705475	0.447531	0.51686	-0.0944584		BRI3BP	1.87241	0.97585	0.0565156	-1.23147
CCDC73	0.966105	0.432524	0.298723	1.07592		DNAH6	1.87241	0.941995	0.0565156	-1.0792
CCDC74A	0.961699	0.504991	0.301552	-1.7543		MAFB	1.87115	0.757329	0.0566488	-1.75037
CCDC77	0.818911	0.365248	0.40709	1.4713		ATP8B3	1.8698	0.650221	0.0568302	-0.6456
CCDC84	0.729439	0.399739	0.491305	0.145948		CYCS	1.86958	0.963193	0.0568483	-2.13155
CCDC85A	1.03203	0.638911	0.260013	-2.06615		SLC25A45	1.86906	1.20883	0.0569314	-2.45192
CCDC85C	1.42559	0.590893	0.112487	-2.51837		H2AJ	1.86891	0.865521	0.0569441	-0.995698
CCDC86	2.59439	0.973512	0.00862572	-2.73294		TIGD5	1.86868	1.05493	0.0569774	-0.698713
CCDC87	1.40302	0.558521	0.118092	-0.835732		FLT1	1.86845	0.84638	0.057	-1.90713
CCDC88A	1.25662	0.630995	0.161488	-0.671212		ARAP3	1.86762	1.08953	0.0571008	-2.16871
CCDC89	0.681173	0.352772	0.543975	0.777696		CXCR6	1.86754	0.945471	0.0571074	-1.09717
CCDC9	1.45903	0.558538	0.104706	-0.10865		PYCR1	1.8674	0.602046	0.0571534	-1.35122
CCDC90B	0.859587	0.459751	0.373651	-0.176084		MTMR9	1.86664	0.671465	0.0572254	-1.92063
CCDC94	0.701051	0.426312	0.521686	-0.139547		PCP2	1.8662	0.760221	0.057271	-0.385104
CCDC97	1.25608	0.722132	0.161658	-1.11205		CGN	1.86574	0.564572	0.0573533	-0.0858792
CCER2	1.8805	0.874854	0.0418757	-0.942226		NRN1L	1.86552	0.935011	0.0573767	-1.11294
CCHCR1	0.77715	0.373861	0.444304	0.437268		LPGAT1	1.8653	0.951211	0.0574051	-1.64683
CCK	0.929509	0.547038	0.322525	-0.328229		ACTL7B	1.86526	0.926097	0.057408	-1.12341
CCKAR	1.51836	0.749328	0.0922486	-0.743307		ERC1	1.86489	0.699918	0.057445	-0.597666
CCL1	0.672096	0.388774	0.554528	0.19544		ZBTB8A	1.86457	0.974258	0.0574808	-1.79827
CCL11	1.50537	0.819534	0.0948391	-3.19338		SMAD2	1.86433	1.2035	0.0575079	-1.95269
CCL19	1.3645	0.836096	0.128271	-3.12104		HES7	1.86411	0.913655	0.057533	-2.00425
CCL21	0.90645	0.57006	0.338583	-0.770236		TCEANC	1.86408	0.781471	0.0575659	-1.90142
CCL23	0.570253	0.388516	0.689731	-0.131332		GJC1	1.86408	1.12965	0.0575675	-2.24504
CCL25	2.2001	0.819616	0.0207702	-4.48496		CRIPT	1.86382	0.947965	0.0575893	-1.44403
CCL27	1.36129	0.639248	0.129175	-0.859551		PIGF	1.86382	0.947965	0.0575893
CCL28	1.84972	0.858383	0.0447953	-1.05889		CREG2	1.86361	0.990476	0.0576078	-1.20555
CCL3	1.40547	0.712039	0.117505	-2.06138		CHRM5	1.86356	0.962295	0.0576115	-1.05117
CCL3L3	0.859403	0.46999	0.37378	0.5763		FNDC4	1.86356	0.857648	0.0576115	-1.03305
CCL4L2	0.688344	0.421702	0.535823	-3.38142		FNDC3B	1.86328	0.955174	0.0576375	-1.04688
CCL5	0.521482	0.360364	0.765241	0.0843201		ANKFY1	1.86321	1.18458	0.0576449	-2.24903
CCM2	1.45919	0.61982	0.104638	-0.411435		CTSV	1.86258	0.708295	0.0577156	-0.672504
CCNA1	0.996626	0.483627	0.280207	0.467006		STXBP4	1.86252	0.694201	0.057723	0.323228
CCNA2	3.54318	1.84547	0.00099422	-9.45881		PAQR8	1.86243	0.622777	0.0577579	-0.510014
CCND1	1.43085	0.665012	0.111193	-0.941843		PPP6C	1.86198	0.699264	0.0578032	-0.560091
CCND2	0.820031	0.425745	0.406135	0.145952		GRAMD2B	1.86118	0.893601	0.0578932	-1.77305
CCND3	0.811988	0.440724	0.413045	-0.183789		HMGB2	1.86025	1.24746	0.0580269	-2.37099
CCNDBP1	1.62808	1.04528	0.0727057	-4.64377		KCNJ15	1.85951	1.0333	0.0581112	-1.41097
CCNE1	0.629505	0.424985	0.607404	0.0115208		MCHR2	1.8585	1.01448	0.0582494	-1.03361
CCNE2	0.983021	0.528761	0.288266	-2.25557		IFNL1	1.85813	0.926384	0.0582938	-1.06955
CCNH	2.53486	0.995207	0.00987572	-5.19453		CCDC103	1.85795	0.990275	0.0583189	-0.207455
CCNI2	1.42911	0.749516	0.111634	-0.790408		EFTUD2	1.85795	0.990275	0.0583189
CCNJ	0.766035	0.407788	0.454882	1.80468		FAM187A	1.85795	0.990275	0.0583189
CCNK	1.01966	0.608238	0.26684	-2.56103		UQCRQ	1.85776	0.856279	0.0583468	-1.83857
CCNL1	2.5641	0.768417	0.00925337	-1.6207		ONE_INTERGENIC_SITE_959	1.85768	0.719217	0.0583579	-4.04471
CCNL2	0.568102	0.351231	0.692964	-0.00333192		HOXB2	1.85753	0.877293	0.0583978	-1.96901
CCNT1	1.43706	0.572968	0.109728	-0.0190762		RNASE1	1.8572	0.825694	0.0584246	-0.936422
CCNY	1.05829	0.428735	0.246013	0.224959		OGDHL	1.85692	1.06311	0.0584603	-1.99012
CCR10	1.05816	0.503931	0.246079	0.0499161		BMP5	1.85678	0.907373	0.0584739	-0.896251
CCR2	0.943871	0.554902	0.313028	-0.419101		TES	1.85668	0.741033	0.0584834	-0.953281
CCR3	0.762047	0.451131	0.458733	-0.448455		DMRTA2	1.85542	0.632524	0.0586474	0.383069
CCR5	0.690824	0.478317	0.533148	-0.52372		TMEM187	1.8549	0.963826	0.0587058	-2.06727
CCR6	0.754197	0.477113	0.466376	0.0765112		GYPB	1.85378	0.792116	0.0588975	-0.691242
CCR7	1.24996	0.538259	0.163835	0.141113		FER1L5	1.85347	0.954002	0.0589316	-2.02343
CCR9	0.739326	0.399464	0.481232	-1.16226		NO_SITE_389	1.85342	0.909393	0.0589365	-2.2508
CCRL2	0.686367	0.434215	0.538052	-0.293681		COPS7B	1.8533	0.898678	0.0589518	-1.12774
CCSER1	0.913599	0.547428	0.333543	-0.609271		GBP7	1.85276	0.922467	0.0590184	-1.14048
CCSER2	0.673742	0.352963	0.552627	0.646276		STAU2	1.85116	0.69605	0.0592298	-1.19428
CCT2	3.84859	1.5822	0.000468208	-5.30084		ARFGAP2	1.85112	0.789588	0.0592367	-0.643853
CCT3	1.67436	0.896754	0.0657163	-4.52369		SHF	1.85107	0.673548	0.0592655	-1.62551
CCT5	1.93752	0.749736	0.036961	-2.11522		INSRR	1.84985	0.822893	0.0594111	-0.909816
CCT6A	1.77494	0.983843	0.0527683	-3.8554		NPTX1	1.84982	0.979874	0.0594136	-1.81876
CCT6B	1.11766	0.768635	0.216908	-2.89741		AVP	1.84971	0.878784	0.0594202	-0.930889
CCT7	1.02984	0.705563	0.261227	-2.62175		FAM43A	1.84948	0.859652	0.0594839	-2.0148
CCZ1	1.21906	0.563594	0.174861	-0.960704		KLHL17	1.84941	1.01807	0.0594966	-2.00012
CCZ1B	1.21906	0.563594	0.174861			LYRM4	1.84919	0.65142	0.0595189	-0.51439
CD14	1.39086	0.486561	0.121244	-0.893779		SPIB	1.84879	0.860165	0.0595637	-0.806315
CD160	1.73371	0.964254	0.0577567	-3.51943		GPRC5D	1.84788	0.62968	0.0596961	-1.27331
CD163	1.00733	0.474898	0.273895	2.0117		ONE_INTERGENIC_SITE_859	1.84785	0.929804	0.0597056	-2.38106
CD163L1	0.640847	0.403941	0.59289	0.136845		TMEM37	1.84766	0.6607	0.0597319	-1.53109
CD164L2	1.13745	0.644716	0.20792	-0.517719		AIMP1	1.84762	0.986392	0.0597352	-0.630178
CD177	2.16963	1.3531	0.0221927	-5.44415		TBCK	1.84762	0.986392	0.0597352
CD180	1.41653	0.835095	0.114684	-2.51211		TRAPPC3L	1.84696	0.871214	0.0598096	-0.872747
CD19	1.4807	0.650581	0.0999812	-0.487372		NBAS	1.8463	0.633949	0.0599178	-1.31359
CD1A	0.94638	0.602241	0.311342	-2.11512		KLHL26	1.84605	0.763239	0.0599461	-0.981367
CD1B	0.904857	0.471952	0.339695	-0.496006		RBM18	1.8459	0.874746	0.0599683	-1.04007
CD1D	1.24446	0.562067	0.165686	-0.408323		PARD3	1.84589	0.904502	0.0599696	-0.949463
CD200R1L	1.34328	0.744472	0.134233	-3.00068		RPL18A	1.84568	0.906529	0.0599914	-0.988496
CD226	0.692256	0.402394	0.531523	-0.741919		PRSS36	1.84492	0.770093	0.0600716	-0.637843
CD247	1.10386	0.537138	0.223278	-0.332455		PMM1	1.84491	1.09702	0.0600748	-2.11358
CD27	1.15409	0.525829	0.20075	-0.164624		PRPSAP2	1.84483	0.989645	0.0600843	-2.459
CD2BP2	0.603926	0.398341	0.641623	-0.0307642		SCARA3	1.8443	1.00125	0.0601694	-1.4366
CD300A	0.979826	0.473556	0.290265	1.81287		FSTL1	1.84397	0.780947	0.0602069	-0.879332
CD300C	0.940945	0.452268	0.314956	0.749231		TMEM268	1.84387	0.971841	0.0602192	-2.12182
CD300LB	1.18615	0.647928	0.187501	-2.18894		ASCL1	1.84379	1.13238	0.0602208	-1.44523
CD300LD	0.769838	0.437051	0.451236	-0.148957		TXN	1.84314	0.622832	0.0603183	-0.796942
CD300LG	2.18915	1.06499	0.0212803	-3.8022		NPLOC4	1.84291	0.860245	0.0603454	-1.369
CD302	0.918887	0.604429	0.32982	-2.43064		CTHRC1	1.84273	0.889732	0.0603602	-1.4194
CD33	1.14409	0.644742	0.205067	-1.16331		SLC52A1	1.84216	0.87361	0.0604265	-0.92876
CD34	1.271	0.679401	0.156605	-2.03425		C1orf174	1.842	1.00232	0.0604503	-1.16687
CD36	0.645969	0.439257	0.586373	-0.165919		LINC01134	1.842	1.00232	0.0604503
CD37	1.76688	0.840491	0.0537028	-2.88538		GLS2	1.84168	0.939945	0.0604803	-1.34515
CD38	1.39517	0.811983	0.120126	-3.32168		NDE1	1.84157	0.913902	0.0605231	-2.0844
CD3D	1.46199	0.732259	0.10405	-0.80859		ANKRD18A	1.84136	0.742944	0.0605482	-1.75009
CD3EAP	1.68884	0.768776	0.0636724	-1.59922		SWT1	1.84128	0.917704	0.0605572	-0.855342
CD4	2.1278	0.926834	0.0243637	-1.85624		TRMT1L	1.84128	0.917704	0.0605572
CD40	0.898541	0.483434	0.344238	0.0143639		GAS5	1.84114	0.868577	0.060572	-0.846763
CD46	0.941148	0.683766	0.314829	-2.52652		ZBTB37	1.84114	0.868577	0.060572
CD48	0.98085	0.489558	0.289589	-0.0424774		CEACAM6	1.84071	0.985808	0.0606156	-2.3447
CD52	1.30882	0.650219	0.144518	-0.648055		SECTM1	1.84055	1.07465	0.0606354	-1.53751
CD53	1.04164	0.59341	0.254833	-0.542424		ULK4P3	1.8398	0.99775	0.0607447	-4.14307
CD55	0.676484	0.426512	0.549409	-0.263238		ONE_INTERGENIC_SITE_982	1.83947	0.632783	0.0607789	-3.15743
CD59	0.591684	0.402001	0.658591	-0.279342		CTC1	1.8392	1.00969	0.0608508	-1.8745
CD63	0.918501	0.557206	0.330097	-0.304892		RCE1	1.83854	0.835542	0.0609109	-0.894298
CD68	0.574877	0.342513	0.682902	1.30769		ZNF346	1.83845	0.607746	0.060943	-1.33272
CD79B	1.08649	0.540608	0.231629	-3.16189		FYTTD1	1.83834	0.88409	0.0609594	-2.05779
CD80	2.07498	0.727513	0.0274398	-2.86617		LOC403312	1.83791	0.760023	0.0610067	-1.70847
CD81	0.677324	0.402029	0.548442	0.548506		CDRT15P1	1.8379	0.871063	0.0610096
CD82	0.727633	0.395676	0.493175	0.258298		B3GLCT	1.83721	0.575656	0.0610807	-1.50354
CD86	2.28537	1.01094	0.0172423	-1.22202		ZNF570	1.837	0.880174	0.0610984	-1.37215
CD8B	1.20633	0.608747	0.17966	-2.62905		STON2	1.83657	1.06469	0.0611716	-1.81012
CDA	3.13283	1.73803	0.00254576	-6.21256		ONE_INTERGENIC_SITE_1540	1.83616	0.845376	0.0612168	-1.92895
CDADC1	2.35325	1.18585	0.0148179	-3.7192		ZNF160	1.83604	0.834171	0.0612345	-1.71649
CDAN1	0.622359	0.424129	0.616734	-0.132665		C20orf144	1.83593	1.22608	0.0612473	-2.46595
CDC20	1.55421	0.992816	0.0854046	-3.74377		SHOX	1.83583	0.841728	0.0612547	-1.74986
CDC23	1.53414	0.823585	0.0891397	-3.62154		AMIGO2	1.83543	0.792647	0.0613003	-0.952437
CDC25C	0.542696	0.383109	0.731625	-0.0371241		SERPINB10	1.83536	0.78821	0.0613345	-1.85579
CDC27	1.84931	0.877978	0.0448247	-1.55087		ADGRG5	1.83447	1.07014	0.061436	-1.74747
CDC37	2.24625	1.28284	0.0187736	-5.53289		MAPK6-DT	1.83426	0.807317	0.0614615
CDC37L1	1.11184	0.415556	0.219589	2.11752		NCF2	1.83382	0.551602	0.061543	-0.155961
CDC42	0.839919	0.555002	0.389474	-1.39191		RNF151	1.8331	0.880361	0.0616342	-1.18871
CDC42SE2	1.06926	0.46191	0.240278	-1.89333		SPTLC2	1.83306	0.749812	0.0616367	0.125322
CDC5L	1.19106	0.616071	0.18557	-2.71287		GPR45	1.83261	0.913171	0.0616902	-1.14503
CDC73	0.95852	0.489791	0.303587	-0.362072		PARVA	1.83228	0.584383	0.0617642	-1.25179
CDCA4	1.78205	0.705514	0.0519716	-0.691322		PABPC4L	1.83224	0.979582	0.0617691	-1.06861
CDCA7	3.00429	1.32799	0.00344509	-4.73056		NRG3	1.83169	0.930082	0.0618353	-2.16449
CDCA7L	0.936402	0.551927	0.31789	-0.487825		NUDT8	1.83075	0.793166	0.0619752	-1.80821
CDCP1	1.92938	1.15204	0.0376243	-4.61191		OTUD3	1.83071	0.927487	0.0619813	-1.95937
CDCP2	0.846924	0.420296	0.383787	0.974933		COX20	1.83063	0.91916	0.0619891	-0.982368
CDH11	0.819972	0.375467	0.406199	1.47286		PTPRB	1.8299	0.959184	0.062071	-1.95204
CDH12	0.893789	0.495097	0.347636	-0.17596		CTCFL	1.82906	1.02462	0.0621964	-1.11268
CDH15	2.13029	0.821328	0.0242543	-3.02911		LOC105375216	1.82873	0.744914	0.0622367	-0.463329
CDH16	0.889462	0.410261	0.350838	-2.07737		MTURN	1.82873	0.744914	0.0622367
CDH17	0.823467	0.454572	0.40327	-0.146216		ZNF561	1.82716	1.06227	0.0624407	-1.17879
CDH18	0.910627	0.561914	0.335591	-0.28197		ZNF561-AS1	1.82716	1.06227	0.0624407
CDH19	1.55033	0.849199	0.0860891	-2.89391		GNG5	1.82679	0.963323	0.0624892	-1.86416
CDH20	0.762412	0.456055	0.458381	0.0255903		SPATA1	1.82679	0.963323	0.0624892
CDH22	1.01192	0.60529	0.271267	-0.44168		PPIL4	1.82658	0.662082	0.0625131	-0.93941
CDH24	0.743058	0.464592	0.47747	-0.619798		HDHD5	1.82655	1.28238	0.0625163	-2.49164
CDH3	1.88424	0.763149	0.0415467	-1.97451		MYL7	1.82621	0.710074	0.062548	-0.624136
CDH5	0.706133	0.426526	0.516122	0.57365		ZNF235	1.8262	0.79897	0.0625801	-1.89598
CDH6	0.650484	0.368535	0.580707	0.406787		NEIL1	1.8258	0.896052	0.0626644	-1.02026
CDH7	0.853986	0.42736	0.37806	-1.59176		MYL12A	1.82572	1.03138	0.0626747	-1.62283
CDH9	0.581844	0.380014	0.672701	0.247508		SNX18	1.8251	1.01293	0.0627462	-1.24501
CDHR1	0.717345	0.482079	0.504063	-1.29583		C1orf68	1.82496	0.787985	0.0627623	-0.642919
CDHR3	0.863026	0.429423	0.370964	0.217395		NASP	1.82448	0.985061	0.0628482	-1.21025
CDHR4	1.07973	0.559424	0.234982	-0.291334		GOLM1	1.82319	0.594905	0.063037	-0.335709
CDHR5	1.45781	0.955912	0.104982	-3.47183		DPM1	1.82265	0.865849	0.0631015	-0.785943
CDK11A	0.640711	0.369561	0.593053	0.241874		MOCS3	1.82265	0.865849	0.0631015
CDK11B	0.78208	0.412744	0.439685	-0.387224		RPS6KA4	1.82245	1.0125	0.0631242	-1.10985
CDK12	1.65427	1.02671	0.0686691	-4.03845		TSNARE1	1.82169	0.793392	0.0632368	-1.82115
CDK14	0.725723	0.41087	0.495215	0.174324		ONE_INTERGENIC_SITE_1303	1.82099	0.864852	0.0633195	-4.49443
CDK15	1.12659	0.607083	0.212751	-0.786412		TMEM234	1.82095	0.643299	0.0633289	-1.56431
CDK17	3.49522	1.61288	0.00108333	-4.48613		ONE_INTERGENIC_SITE_1544	1.82049	0.782371	0.0633919	-4.2733
CDK5	0.966256	0.540365	0.298627	-1.71102		CFD	1.8202	0.556536	0.0634589	-0.109315
CDK5R1	2.0612	0.888717	0.0282726	-1.29576		LOC105369323	1.81985	0.981089	0.0635029	-1.34396
CDK5R2	0.647861	0.421214	0.583964	-0.111471		TMEM109	1.81985	0.981089	0.0635029
CDK5RAP2	0.822001	0.533157	0.40453	-1.97993		KCNH8	1.81982	0.911519	0.0635091	-2.10317
CDK7	1.68869	0.865332	0.0636893	-4.49072		CYP39A1	1.81906	0.869193	0.0636024	-0.541523
CDK9	2.63102	1.05059	0.00793593	-6.21412		SLC25A27	1.81906	0.869193	0.0636024
CDKAL1	1.65086	0.875221	0.0691941	-1.58772		MSLN	1.81897	0.785319	0.0636172	-0.663839
CDKL1	1.54611	0.804919	0.0868878	-3.4452		NKILA	1.81894	0.919022	0.0636205	-1.08518
CDKL2	1.57727	0.591379	0.081237	-2.43031		PMEPA1	1.81894	0.919022	0.0636205
CDKL5	0.81262	0.460783	0.412471	-0.15939		INO80D	1.81885	0.876751	0.0636279	-1.04524
CDKN1A	0.927993	0.483307	0.323538	-0.0215122		CAMK1D	1.81873	0.776972	0.0636423	-0.778681
CDKN1C	1.05456	0.465685	0.247994	-0.238752		SPON1	1.81872	0.622766	0.063674	-1.06386
CDKN2A	1.26446	0.61572	0.158792	-0.394943		NRF1	1.81811	1.08198	0.0637542	-1.34348
CDKN2AIP	0.856307	0.458498	0.376255	-0.201153		TBL1Y	1.81806	1.00416	0.0637566	-2.10354
CDKN2AIPNL	0.698683	0.391784	0.524298	0.354266		YPEL2	1.81802	0.749771	0.0637599	-1.17768
CDKN2B	0.791995	0.421714	0.430679	-0.092604		MAP3K9	1.81786	0.778176	0.0637825	-0.929097
CDNF	1.72741	0.740913	0.0585612	-2.34805		PRR34	1.8173	0.807484	0.0638483	-1.89942
CDON	0.825752	0.540192	0.401342	-1.90072		STK38L	1.81688	0.939365	0.0639261	-1.733
CDR2	0.889956	0.377948	0.350473	0.150159		SLC7A9	1.81678	0.882856	0.0639339	-1.32019
CDRT1	1.44427	1.04728	0.108039	-3.89251		LRRC2	1.8153	1.03158	0.0641226	-1.45246
CDRT15L2	1.23646	0.640635	0.168511	-0.716091		AKAP1	1.815	0.881567	0.0641601	-1.79905
CDS1	1.65833	0.865372	0.0680366	-2.26965		ONE_INTERGENIC_SITE_556	1.81451	0.870671	0.0642098	-4.5028
CDS2	0.57113	0.333135	0.688394	0.1843		PRB1	1.81429	0.717312	0.0642592	-0.523891
CDY1	1.66786	0.785713	0.0666315	-1.35712		NKX6-1	1.81419	0.832718	0.0642666	-0.74919
CDY1B	1.66786	0.785713	0.0666315			RDH5	1.81405	0.927754	0.0642818	-1.40159
CDY2A	1.66786	0.735343	0.0666315	-0.428379		ONE_INTERGENIC_SITE_1652	1.81402	0.806151	0.0642875	-4.33913
CDY2B	1.66786	0.735343	0.0666315			HTR7	1.81388	0.901552	0.064304	-0.541589
CDYL	0.697848	0.423139	0.525278	0.00139832		LOC728485	1.81386	0.826079	0.0643052	-0.452643
CEACAM1	1.67157	0.551246	0.0661161	-0.516675		ZNF850	1.81386	0.826079	0.0643052
CEACAM16	1.1629	0.612044	0.196973	-0.79209		RND3	1.81339	0.854804	0.0643653	-0.881871
CEACAM18	1.04831	0.629906	0.251267	-2.63722		BTD	1.81323	1.06804	0.0643862	-1.75431
CEACAM5	0.646013	0.341871	0.586309	1.51416		HACL1	1.81323	1.06804	0.0643862
CEACAM7	1.61872	0.783946	0.0741912	-2.76882		ONE_INTERGENIC_SITE_792	1.81254	0.613149	0.0644862	-2.26423
CEBPB	1.71351	0.873871	0.0603536	-3.97183		C7orf31	1.81253	1.16037	0.0644878	-2.05409
CEBPE	1.74295	0.933543	0.0565751	-3.1212		PLK4	1.81249	0.641229	0.0644948	-0.219078
CEBPG	1.10709	0.635917	0.22182	-0.848238		NUDT18	1.81229	0.715159	0.0645149	-1.62151
CEBPZ	0.692349	0.382927	0.531441	0.21424		HTR2A	1.81219	1.21209	0.0645273	-2.51737
CEL	0.5584	0.345245	0.707517	1.12344		SHISA3	1.81136	0.692472	0.0646572	-1.67203
CELF2	1.1782	0.712733	0.190724	-1.2034		RBBP7	1.81083	0.889066	0.0647185	-2.10792
CELF3	0.694304	0.429399	0.529217	0.0165161		CYB561A3	1.8102	0.997996	0.0648012	-1.9734
CELF5	0.572562	0.376167	0.686301	0.227198		KCNK9	1.80991	0.605463	0.0648592	-0.441131
CELF6	0.624758	0.379923	0.61355	0.270262		MEP1B	1.80953	0.933666	0.0649027	-1.03904
CELSR2	1.28141	0.638524	0.153237	-1.41128		USH1G	1.80924	0.85152	0.0649303	-0.933619
CEMP1	0.956579	0.484871	0.304834	-0.274514		ZNF337	1.80899	0.896585	0.064964	-1.12199
CENPA	2.27402	1.42431	0.017646	-6.04911		RAPGEF4	1.80814	0.748613	0.0650919	-1.84499
CENPB	1.16015	0.601282	0.198112	-0.638779		RDM1	1.80742	0.794401	0.0651861	-0.830457
CENPC	1.40503	0.824034	0.117623	-2.51543		CCNL2	1.80701	0.67755	0.0652716	-1.60656
CENPE	1.23952	0.823343	0.16741	-3.31014		MRPL20-AS1	1.80701	0.67755	0.0652716
CENPF	1.00981	0.533012	0.272474	-0.472683		KIF7	1.80687	0.8281	0.0652963	-0.936385
CENPH	2.66974	1.08136	0.00724422	-1.27515		CEP78	1.80679	1.06176	0.0653049	-2.04136
CENPJ	0.644856	0.349927	0.587751	-0.399148		OBI1	1.80557	0.843775	0.0654822	-2.00514
CENPK	1.42565	0.737896	0.112451	-3.15507		TMEM216	1.80545	1.05937	0.0654974	-2.30294
CENPM	1.92836	1.14916	0.0377355	-3.93109		TLCD3A	1.80528	1.05187	0.0655073	-1.37839
CENPQ	0.599276	0.393597	0.647963	0.194025		HIPK1	1.80498	1.03241	0.0655476	-1.78016
CENPS	1.55349	0.670555	0.0855328	-2.78492		CHEK2	1.80495	0.749747	0.065548	0.400043
CENPS-CORT	1.45969	0.735667	0.104551	-1.13765		HSCB	1.80495	0.749747	0.065548
CENPU	1.49446	0.970163	0.0970409	-3.30752		OR2T1	1.8049	0.886832	0.0655525	-1.75261
CENPV	0.694795	0.403914	0.528692	-0.0898726		C16orf95	1.80474	0.780023	0.0655747	-1.11454
CENPW	1.59013	0.776117	0.0789663	-2.82403		ZP1	1.80458	1.05367	0.0655903	-2.00841
CEP131	1.38051	0.66199	0.123928	-0.498951		TUBB1	1.8043	0.663544	0.0656191	-0.66155
CEP135	0.864187	0.607172	0.370104	-2.04927		ZMYM3	1.80414	0.902081	0.0656627	-2.06107
CEP152	0.831031	0.471697	0.396883	-1.82026		TRAPPC9	1.80361	0.829233	0.0657232	-0.957408
CEP164	2.08605	1.05526	0.026776	-3.67783		TMEM130	1.80326	1.03349	0.0657684	-1.95994
CEP170	1.15696	0.69681	0.199478	-2.26047		ZNF574	1.80313	1.08996	0.0657877	-1.6138
CEP19	2.87337	1.12946	0.00465703	-3.88284		CNR2	1.80271	0.601758	0.0658659	-0.643213
CEP250	1.46866	0.567482	0.102635	-0.112085		F12	1.80158	0.852735	0.0659966	-0.716758
CEP295NL	0.750864	0.480717	0.469691	-0.326819		ANG	1.80128	0.977163	0.0660624	-2.25627
CEP41	2.08325	0.666553	0.026947	-0.249855		RNASE4	1.80128	0.977163	0.0660624
CEP44	1.04563	0.532467	0.252698	-2.27435		ONE_INTERGENIC_SITE_1310	1.80085	0.986231	0.0661105	-3.00789
CEP55	0.969141	0.455612	0.296815	0.160424		RCBTB2	1.79986	0.728584	0.0662602	-1.66189
CEP57L1	1.50309	0.738286	0.0953025	-3.30489		GTF2H2C	1.79981	0.8698	0.0662652	-2.08882
CEP63	0.94338	0.434836	0.313349	0.332112		PUS3	1.79976	0.733373	0.0662697	-0.622376
CEP72	1.0181	0.490255	0.267729	-0.323621		MBD3L2	1.79934	1.121	0.0663153	-2.42952
CEP76	0.744695	0.378622	0.475851	1.75808		MBD3L2B	1.79934	1.121	0.0663153
CEP85L	1.58552	0.836864	0.0797606	-1.46411		PCOLCE	1.79898	0.94721	0.0663602	-1.14948
CEP89	0.763975	0.460651	0.456848	-0.387326		ONE_INTERGENIC_SITE_1558	1.79849	0.637589	0.0664177	-3.47692
CEP95	2.04182	0.955779	0.0294697	-2.46311		NDEL1	1.79848	0.719522	0.066419	-0.545462
CEP97	0.77735	0.392179	0.444117	0.236205		TNNI3K	1.79844	0.616892	0.0664523	-0.738679
CEPT1	0.66242	0.397342	0.566039	0.183176		NODAL	1.79813	1.08143	0.0664885	-1.47757
CER1	1.46119	0.751937	0.104215	-0.795217		MLYCD	1.79765	0.865619	0.0665444	-0.900799
CERCAM	0.606285	0.425593	0.638285	-0.192802		CDA	1.79746	1.08324	0.0665687	-2.19543
CERS1	1.30533	0.675024	0.145623	-0.592986		PIK3R5	1.79745	0.930489	0.0665715	-2.1533
CERS2	1.17951	0.442476	0.1902	1.06311		SVOP	1.79703	0.784067	0.0666546	-1.64988
CERS3	0.612042	0.368953	0.630386	0.214832		ACO1	1.79657	0.801601	0.0667044	-1.68137
CERS4	1.09248	0.635913	0.228708	-2.21144		GANAB	1.79628	0.977776	0.0667303	-1.04076
CES2	1.27669	0.651349	0.15475	-0.563708		LOC105372817	1.79564	0.627238	0.0668129	-3.31634
CES3	0.921572	0.502289	0.327904	-0.216117		TIMELESS	1.79561	0.884303	0.0668475	-1.65244
CETN3	0.986837	0.461413	0.285962	0.109814		SOX1	1.79541	0.682161	0.0668693	-0.646757
CETP	0.658128	0.322892	0.571309	1.12443		DYDC2	1.79538	0.857265	0.0668767	-1.88199
CFAP100	0.719091	0.442563	0.502246	-0.0201136		ARAF	1.79529	1.03098	0.0668857	-1.01666
CFAP126	1.28301	0.651027	0.15271	-0.753937		KLRC4-KLRK1	1.79438	0.897405	0.0670157	0.724313
CFAP157	0.680509	0.42269	0.544747	-0.0370164		TEX46	1.79422	0.702717	0.0670593	-1.65951
CFAP161	0.832843	0.35219	0.395358	0.968886		TMEM87A	1.79399	0.592268	0.0670909	-0.875578
CFAP20	1.14294	0.638561	0.20556	-0.76287		C2CD4A	1.79387	0.833469	0.0671028	-0.965138
CFAP206	2.15096	1.35197	0.0231392	-5.28947		TCP10L2	1.79322	0.860078	0.0671732	-2.02021
CFAP36	0.626088	0.388437	0.611823	0.0736914		TCP10L3	1.79322	0.860078	0.0671732
CFAP44	1.17135	0.482652	0.19354	1.17942		MULTIPLE_INTERGENIC_SITES_341	1.79308	0.896539	0.0671925	-7.37695
CFAP45	2.73372	1.06027	0.00632322	-5.47043		RXFP4	1.79304	0.936	0.0671929	-1.7455
CFAP47	1.3751	0.822003	0.125334	-2.53023		ADGRD1	1.79302	1.14585	0.0672007	-1.55417
CFAP52	1.26499	0.629619	0.158635	-0.641165		SNX16	1.79233	0.714185	0.0673187	-0.886151
CFAP58	1.39983	0.780686	0.118929	-1.09351		SLC25A36	1.79209	1.07537	0.0673442	-1.41154
CFAP65	0.629237	0.380264	0.607733	0.328994		AKR1C1	1.79208	0.998053	0.0673459	-1.94742
CFAP69	1.2359	0.603035	0.168709	-0.388994		AKR1C2	1.79208	0.976678	0.0673459	0.670216
CFAP70	0.90676	0.627254	0.338365	-2.32441		CIITA	1.79176	0.730186	0.06738	-0.52409
CFAP74	1.17231	0.575741	0.193153	-1.32184		VWA5A	1.79162	0.911406	0.067394	-0.148202
CFC1B	1.04805	0.453713	0.251397	-6.85144		THEMIS	1.7913	0.797217	0.0674647	-0.95809
CFDP1	0.991937	0.492235	0.282971	-0.28488		USP36	1.79091	0.825158	0.0675112	-1.02914
CFHR3	0.647611	0.406755	0.584285	-0.993208		BAX	1.79079	0.909249	0.0675227	-0.971285
CFHR4	0.657054	0.455685	0.572596	-0.0860607		YIPF6	1.7901	0.747351	0.0676083	-0.703937
CFI	1.29393	0.536445	0.149224	1.03103		RRP12	1.79004	0.927684	0.0676362	-2.26166
CFL1	2.41893	0.999664	0.012803	-1.21048		CDKN1A	1.78957	0.541428	0.0676996	-0.266345
CFTR	0.806369	0.392454	0.417984	1.0596		DINOL	1.78957	0.541428	0.0676996
CGA	0.806605	0.485533	0.417763	-0.29938		TRPM7	1.78957	0.961991	0.0677012	-1.1663
CHAC1	0.379479	0.189739	0.945304	-0.0554046		CCDC144NL	1.78913	0.749625	0.0677497	-1.64613
CHAD	1.11109	0.517148	0.219916	-0.253296		CCDC144NL-AS1	1.78913	0.749625	0.0677497
CHAMP1	0.838791	0.454177	0.390408	-0.250217		LOC105374347	1.7888	0.676998	0.0677941	-0.176537
CHAT	1.55189	0.94571	0.0858338	-4.04633		MAEA	1.7888	0.676998	0.0677941
CHCHD4	1.00764	0.489172	0.273726	-2.10515		ONE_INTERGENIC_SITE_722	1.78875	1.02587	0.0677978	-3.94106
CHCHD6	0.676763	0.443507	0.549091	-0.42445		TSSK1B	1.78875	1.15969	0.0677978	-2.11163
CHCHD7	0.830035	0.520157	0.397721	-0.422281		NLRC3	1.78871	0.923253	0.0678061	-1.4797
CHD1	1.16027	0.531381	0.198073	0.0630669		ONE_INTERGENIC_SITE_1551	1.78863	0.881719	0.0678476	-2.1704
CHD3	1.2526	0.63616	0.162911	-0.634871		HELLS	1.78813	0.950181	0.0679117	-1.68927
CHD4	1.74684	1.16319	0.0560906	-3.79162		HAUS8	1.78773	0.858337	0.0679549	-0.524878
CHD5	1.58753	0.540214	0.0794229	-1.36117		MYO9B	1.78773	0.858337	0.0679549
CHD8	0.907647	0.608522	0.337763	-2.19573		TMEM179	1.78766	1.12238	0.0679734	-1.33955
CHDH	1.60441	0.710088	0.0765197	-0.57227		SPNS3	1.78739	0.785578	0.0680417	0.054358
CHEK1	1.15413	0.541356	0.200734	-1.1661		RASD1	1.78727	0.604819	0.0680828	-1.2918
CHFR	0.79425	0.418583	0.428714	0.325228		RIMKLB	1.78694	0.677905	0.0681178	-0.600162
CHI3L1	1.44252	0.669554	0.108449	-2.03281		GPALPP1	1.78667	0.714463	0.068163	-0.569942
CHI3L2	1.92827	0.841315	0.037738	-0.410472		BMP2K	1.78635	0.923162	0.0681984	-0.690339
CHIC1	2.19228	1.21408	0.0211344	-4.29252		C1orf131	1.7859	0.579714	0.0682769	-0.00567147
CHIC2	1.75062	1.12331	0.055619	-5.08736		TRIM48	1.78541	0.651629	0.0683337	-0.484687
CHID1	0.828005	0.542428	0.399459	-1.79398		NR1H2	1.78508	0.955351	0.068374	-1.10333
CHIT1	0.792817	0.454824	0.429982	0.0995755		LOC102724805	1.78501	0.777573	0.0683904	-0.470303
CHKB	0.721564	0.36388	0.499602	1.83777		RPIA	1.78501	0.777573	0.0683904
CHL1	1.15502	0.495654	0.200359	-1.92022		EIF3E	1.7849	0.794963	0.0683991	-1.92553
CHML	1.49923	0.685763	0.0960568	-0.695738		SERPINA11	1.78446	0.794853	0.0684838	-0.76538
CHMP1A	0.530826	0.326397	0.750127	0.588646		NSMCE4A	1.7837	0.608281	0.0685759	-0.942781
CHMP1B	0.884961	0.37418	0.35422	0.515641		ARMCX4	1.78352	1.09032	0.0685956	-1.90426
CHMP4A	1.54404	0.780854	0.0872408	-2.25972		MROH8	1.78317	0.729615	0.068668	-1.4622
CHMP4B	0.727056	0.459485	0.493803	-0.105603		SNRNP35	1.78208	0.872805	0.0688033	-0.892425
CHMP7	1.19366	0.529416	0.184586	-0.568914		PLD2	1.78181	0.795398	0.068865	-1.87233
CHN1	0.575801	0.377294	0.681548	0.194468		DNAJC11	1.78138	0.980887	0.0689135	-1.41744
CHN2	0.867731	0.43782	0.367379	-0.0642786		CYP2R1	1.7813	0.663476	0.0689254	-1.4327
CHORDC1	1.2798	0.567845	0.153763	-0.880229		MDN1	1.78079	0.922852	0.0689912	-1.27742
CHP1	1.27141	0.607909	0.156483	-0.305622		MULTIPLE_INTERGENIC_SITES_40	1.78021	1.14898	0.0690899	-4.91596
CHP2	0.61907	0.37498	0.621047	0.227901		TRPV3	1.77929	0.717262	0.0692113	-0.548759
CHPF	1.07623	0.53539	0.236729	-0.759351		SCMH1	1.77906	1.04807	0.0692606	-1.14017
CHPF2	0.592381	0.399868	0.657627	-0.149625		LOC101928907	1.77873	0.889365	0.0693046	-7.30955
CHRD	1.06979	0.517137	0.239964	-0.212059		LENG9	1.7784	1.08234	0.0693412	-2.26739
CHRDL1	0.514251	0.380057	0.776981	0.0645322		ME1	1.77818	0.930726	0.0693692	-1.09067
CHRDL2	0.529904	0.356006	0.751671	0.322349		ELOVL4	1.77807	0.800174	0.0693889	-1.33776
CHRFAM7A	1.12905	0.554506	0.211646	-0.662554		DECR1	1.77775	0.595976	0.06946	-1.3849
CHRNA1	0.969985	0.548981	0.296301	0.0899088		HAGH	1.77737	1.10745	0.0695147	-1.30998
CHRNA10	0.775179	0.433858	0.446138	-0.141796		CD80	1.77712	1.02737	0.0695485	-2.30208
CHRNA3	0.884339	0.450419	0.354666	-0.392783		ANXA3	1.777	1.10242	0.0695637	-2.04725
CHRNA4	1.02728	0.610133	0.262646	-0.87827		TFPI2	1.77682	0.800099	0.0695822	-1.05198
CHRNA6	1.43693	0.603653	0.109755	-1.46801		TFPI2-DT	1.77682	0.800099	0.0695822
CHRNA7	1.12905	0.60158	0.211646	0.926709		PUM2	1.77672	0.979332	0.069597	-2.01549
CHRNA9	0.910835	0.510002	0.335458	-0.804772		SMIM3	1.77663	0.853824	0.0696085	-0.710691
CHRNB2	0.697779	0.469909	0.525364	-0.83088		CSF3	1.77649	1.09331	0.0696328	-1.69099
CHRNB4	0.537354	0.393551	0.739919	-0.0154879		COX7B	1.7764	0.772013	0.0696698	-1.84029
CHRND	1.06104	0.57356	0.244544	-0.535506		SBSN	1.77608	0.961045	0.0697031	-1.00456
CHRNE	0.920454	0.611259	0.328708	-2.42778		PDF	1.77593	0.842957	0.0697265	-1.95667
CHRNG	1.24421	0.668717	0.165785	-2.1337		MED14	1.77592	0.798237	0.0697278	-0.769253
CHST1	1.09182	0.575464	0.229048	-0.227946		CCL27	1.77576	0.923036	0.0697446	-1.50378
CHST10	2.27881	1.29707	0.0174513	-6.49633		RNF25	1.77563	0.855635	0.0697619	-0.458868
CHST11	0.964025	0.474488	0.300088	-0.0559186		STK36	1.77563	0.855635	0.0697619
CHST12	0.730608	0.423944	0.49014	-0.0180712		SSTR1	1.77523	0.911495	0.0698203	-1.02631
CHST13	1.11131	0.429408	0.219824	0.0505636		CCDC93	1.77506	0.698674	0.069875	-1.13922
CHST14	1.19916	0.633673	0.18246	-0.338895		CLEC12B	1.77435	1.14758	0.0699667	-2.49746
CHST15	1.13681	0.517046	0.208206	-0.152493		SNTA1	1.77416	0.935723	0.0699844	-1.01464
CHST2	0.595103	0.364489	0.653808	0.366362		BHLHE40	1.77411	0.82276	0.069993	-0.900649
CHST7	2.22749	0.746214	0.019591	-1.56664		PAGE2	1.77379	1.00379	0.0700304	-1.15929
CHST9	1.22954	0.581364	0.171032	-0.596181		GFM1	1.77316	0.74885	0.0701369	-1.49535
CHSY1	3.58158	1.55643	0.000883911	-3.83265		MTMR6	1.7724	0.652967	0.0702628	-1.54069
CHSY3	1.14884	0.670434	0.202986	-2.87509		GRM1	1.77218	0.741352	0.0702907	0.11469
CHURC1	1.06011	0.609373	0.245063	-0.315226		HRCT1	1.77198	1.0181	0.0703269	-1.37055
CHURC1-FNTB	0.931592	0.490785	0.321088	0.271975		PTTG1IP	1.77178	0.865445	0.0703537	-1.63024
CIB1	1.83698	0.897978	0.0460641	-2.79705		WSB2	1.77171	0.968869	0.0703607	-1.14492
CIB2	0.935276	0.529149	0.318629	-1.28343		GBP6	1.77099	0.938415	0.0704795	-2.00512
CIDEA	1.025	0.4504	0.26389	0.956693		ZNF555	1.77065	0.813622	0.0705239	-0.865192
CIDEC	1.05288	0.744497	0.248847	-2.77996		CHMP7	1.77024	0.838812	0.0705815	-0.682487
CIITA	0.664146	0.392094	0.563949	0.0656867		AKT1S1	1.7702	0.853569	0.0705922	-0.883718
CINP	2.55469	1.44842	0.00945472	-3.98368		SEMA6A	1.76998	0.741462	0.0706189	-0.520857
CIR1	0.855799	0.434602	0.376641	-0.489199		ONE_INTERGENIC_SITE_1530	1.76981	0.927679	0.0706411	-2.48286
CIRBP	1.96257	1.00182	0.0350154	-4.14659		KRT6B	1.76975	0.959373	0.0706794	-1.91455
CISD1	2.11682	0.82387	0.0249711	-4.53861		PYGO1	1.76958	0.89953	0.0707003	-1.25594
CISD3	0.771392	0.38661	0.44979	1.83469		CCDC154	1.76922	0.938534	0.0707509	-1.61209
CITED2	1.9547	1.09196	0.0355848	-3.76616		STYXL1	1.76915	0.913021	0.0707604	-3.1035
CITED4	1.25442	0.626597	0.16226	-0.416283		ONE_INTERGENIC_SITE_1160	1.76904	0.897007	0.0707715	-2.28237
CIZ1	1.21382	0.729113	0.176813	-2.62835		TNFSF13	1.76824	0.677884	0.0709088	-1.11272
CKAP4	1.30237	0.580267	0.146568	-0.405496		DIRAS1	1.76812	0.872799	0.0709277	-0.737466
CKB	0.676416	0.454025	0.549495	-0.273395		KRTAP10-2	1.76632	1.08264	0.0712029	-1.30722
CKLF	0.849423	0.51978	0.381713	-0.309002		ARHGAP27	1.76607	0.972877	0.0712411	-1.11711
CKLF-CMTM1	1.14083	0.634265	0.206455	-0.349772		BIN2	1.7658	0.687571	0.0713053	-1.69555
CKMT1A	0.604735	0.390871	0.640468	0.242471		LOC105369767	1.7658	0.687571	0.0713053
CKMT1B	0.796455	0.502634	0.426725	-1.70249		SPTB	1.76546	0.713727	0.0713431	-0.49821
CKMT2	2.51692	1.29103	0.0102693	-5.70796		FHL1	1.76529	1.05746	0.0713682	-1.26265
CKS2	1.56847	0.64109	0.0827832	-0.786917		PTGR1	1.76528	0.794839	0.071369	-0.859405
CLASP1	1.82745	0.929137	0.0470458	-1.15064		MAGEC3	1.76491	0.898035	0.071413	-2.17465
CLCA4	1.25528	0.568027	0.161969	-0.265531		MAP7D1	1.76449	0.85598	0.0714907	-2.02106
CLCN2	1.19284	0.566082	0.184881	-0.187251		MSH4	1.76384	0.747761	0.0715767	-0.828347
CLCN4	1.68445	0.608768	0.0643059	-2.45887		POLR3GL	1.76319	0.646762	0.071684	-1.46665
CLDN11	1.15238	0.607363	0.201434	-1.74834		SNW1	1.76319	0.838438	0.0716861	-1.00376
CLDN12	0.554761	0.383671	0.713124	0.0081303		KRTAP7-1	1.76282	1.01244	0.0717358	-1.79999
CLDN14	0.800946	0.402174	0.422758	0.631933		MUC22	1.76259	0.750916	0.071772	-1.75105
CLDN18	0.617232	0.384853	0.623455	-0.0581721		AP4S1	1.76241	0.905819	0.0718033	-1.04741
CLDN19	1.64419	0.765503	0.0702124	-1.08623		NLK	1.76219	0.793612	0.0718316	-0.727512
CLDN20	1.05696	0.539963	0.246732	-0.475788		ZC3H12D	1.76192	0.681922	0.0718625	-0.86496
CLDN22	0.814553	0.40176	0.410809	0.0731814		SLC22A31	1.76164	1.23386	0.0719229	-1.85814
CLDN23	0.601171	0.371316	0.645353	-0.17451		EFEMP2	1.76138	1.0714	0.0719562	-1.95203
CLDN24	0.94326	0.570513	0.313438	-4.24375		NR2F6	1.7606	0.788212	0.0720743	-0.747766
CLDN3	0.645665	0.398654	0.586759	0.0572442		GLRA3	1.76047	0.868123	0.0720899	-1.2196
CLDN34	0.791495	0.461623	0.431129	-0.105445		PFDN2	1.76046	0.954227	0.0720928	-0.956527
CLDN4	0.738708	0.415264	0.48183	0.221685		RASL11A	1.76001	0.809814	0.072152	-0.872225
CLDN7	1.7919	1.06306	0.0508454	-4.56104		GOLT1A	1.75985	0.668052	0.0721721	-1.42483
CLDN9	1.15737	0.635007	0.199314	-2.09025		USP19	1.75957	0.922531	0.0722083	-1.50819
CLDND1	2.46094	1.11542	0.0116378	-1.4231		UCHL3	1.75946	0.760347	0.0722194	-1.32907
CLEC10A	1.21261	0.531056	0.177245	-0.0769976		EME1	1.75905	0.749489	0.0723009	-0.581026
CLEC14A	0.872847	0.607207	0.363441	-2.01229		ULK4P1	1.75861	0.830987	0.0723658	-1.33437
CLEC19A	1.94259	1.09395	0.0365294	-5.27331		ULK4P2	1.75861	0.830987	0.0723658
CLEC1A	0.92014	0.575282	0.328933	-2.33813		PIP4K2C	1.75856	0.921763	0.0723716	-1.28011
CLEC1B	0.591532	0.407127	0.658791	0.100199		BRCA1	1.75851	0.923461	0.0723769	-0.842549
CLEC2A	1.27898	0.63231	0.154029	-0.33107		NBR2	1.75851	0.923461	0.0723769
CLEC2B	1.38026	0.773691	0.124008	-3.08969		TBCE	1.75842	1.04891	0.0723979	-1.18601
CLEC2D	1.91053	1.0058	0.0392115	-1.58431		BTBD10	1.75821	0.93942	0.0724226	-1.11293
CLEC4C	1.14253	0.743585	0.20572	-1.25335		TNNT2	1.75724	0.673025	0.0725735	-0.456901
CLEC4G	0.800996	0.378068	0.422713	0.0593612		AJUBA	1.75711	0.921812	0.0725986	-1.74756
CLEC9A	0.919513	0.494807	0.329372	-2.01824		LOC107984660	1.75711	0.921812	0.0725986
CLECL1	1.74563	0.910554	0.0562375	-2.43631		KRT80	1.75591	0.915701	0.0727931	-0.942895
CLGN	1.88181	0.787927	0.0417582	-0.706308		CALB1	1.75546	0.845671	0.0728836	-1.94295
CLIC1	0.726855	0.418169	0.494002	-0.00948069		CELF2	1.7554	0.83992	0.0728939	-1.41727
CLIC2	0.830962	0.498741	0.396924	-0.534177		CCN1	1.75529	0.777166	0.0729087	-0.531639
CLIC3	1.26463	0.695833	0.158728	-1.14906		PTRH2	1.75495	0.86205	0.0729555	-1.22441
CLIC4	0.867929	0.479401	0.367226	0.107582		VMP1	1.75495	0.86205	0.0729555
CLINT1	0.802542	0.455005	0.421367	-0.199076		ALYREF	1.75484	0.736708	0.0729629	-0.325996
CLIP1	1.01604	0.525922	0.268887	-0.215598		ANAPC11	1.75484	0.736708	0.0729629
CLIP3	0.665017	0.43566	0.562892	-0.0238178		HOXC9	1.75483	0.6569	0.0729695
CLK3	1.00065	0.569634	0.277852	-3.0916		HOXC-AS1	1.75483	0.6569	0.0729695	-1.44321
CLMN	0.695668	0.443969	0.527726	-0.0407053		FGD2	1.75478	0.935812	0.0729786	-0.986773
CLMP	1.05067	0.641828	0.250012	-0.704537		SEMA3F	1.75244	0.76161	0.0733396	-0.945809
CLN3	0.862376	0.437812	0.371463	0.010198		ACYP2	1.75164	0.576546	0.073484	-0.931491
CLN5	1.11701	0.583231	0.217216	-0.683371		CFAP251	1.75117	0.794728	0.0735531	-1.82871
CLN6	2.32793	0.632149	0.0156811	0.362259		ARL4A	1.75117	0.767996	0.0735543	-0.637752
CLN8	1.04077	0.442281	0.255289	-1.00612		MYH11	1.7505	0.91924	0.0736555	-1.93914
CLNK	1.06346	0.560202	0.243253	-0.622341		CWH43	1.75003	0.610676	0.0737443	-0.294188
CLNS1A	0.70856	0.448032	0.513548	-0.236997		DES	1.74959	0.828073	0.0737928	-1.43093
CLOCK	0.740798	0.420482	0.479743	0.606965		RSPO1	1.74943	0.963478	0.0738183	-1.94287
CLP1	1.93752	1.14749	0.0369591	-2.94305		TRAF3IP1	1.74912	1.12918	0.0738915	-2.43797
CLPB	1.42456	0.62852	0.112709	0.956051		ONE_INTERGENIC_SITE_1833	1.74897	0.798656	0.073915	-1.77815
CLPSL2	0.912968	0.537949	0.333967	-1.74994		TIMM8B	1.74896	0.831931	0.073915	-0.563703
CLPTM1	1.02215	0.537709	0.265436	-0.173191		RACGAP1	1.74786	0.738774	0.0740864	-1.79643
CLPX	0.746043	0.42399	0.474523	-1.48619		HPCAL4	1.74659	0.595606	0.0742929	-0.885079
CLRN1	1.21861	0.696991	0.175015	-0.684796		POTENTIALLY_ACTIVE_109	1.74567	0.881363	0.0744093	-4.46594
CLRN2	1.26263	0.799715	0.159424	-2.73728		RPL39	1.74536	0.808698	0.0744829	0.0628125
CLSPN	1.59982	0.837868	0.0773126	-1.09646		ZNF718	1.74498	0.82226	0.0745441	-1.51067
CLSTN1	0.593286	0.371082	0.656335	-0.101326		POLG2	1.74452	0.875219	0.0746021	-1.51583
CLSTN2	1.87584	0.778294	0.0422808	-0.617031		KCP	1.74419	0.971759	0.0746531	-1.12393
CLTB	1.22414	0.704511	0.172972	-1.06649		DUSP28	1.74404	0.755548	0.0747021	-0.663443
CLTCL1	0.770212	0.35886	0.450901	0.31017		PPIG	1.74403	0.815995	0.0747037	-0.907912
CLUAP1	1.07225	0.627737	0.238738	-0.520291		ONE_INTERGENIC_SITE_169	1.74399	0.594542	0.0747091	-2.69587
CLUH	1.15591	0.633856	0.199964	-2.76846		ONE_INTERGENIC_SITE_105	1.74362	0.818883	0.0747572	-1.88562
CMA1	1.4016	0.759445	0.118487	-2.63591		CCDC88C	1.74338	1.01344	0.0747901	-1.94598
CMAS	0.606054	0.392104	0.638611	0.0127615		LOC105370625	1.74338	1.01344	0.0747901
CMC1	1.93511	0.936253	0.0371421	-4.54425		EFHC1	1.74322	0.876463	0.0748086	-0.696323
CMC4	0.944878	0.482345	0.312342	-0.0519225		OR6T1	1.74297	0.796958	0.0748497	-0.945484
CMSS1	0.697225	0.372949	0.525992	0.213792		RHBDD1	1.74288	0.650008	0.07489	-1.47922
CMTM2	1.07934	0.491751	0.235178	-2.17151		ONE_INTERGENIC_SITE_1289	1.74247	1.13192	0.074948	-4.86572
CMTM4	0.579866	0.379088	0.675601	0.0899129		C9orf85	1.74203	0.925876	0.0750121	-2.23293
CMTM7	1.06607	0.661915	0.241887	-3.03734		WLS	1.74164	0.614993	0.0751018	-1.35134
CMTR2	1.00548	0.629093	0.274984	-0.604637		WASF3	1.74083	0.893372	0.0752256	-1.89734
CMYA5	1.05235	0.537949	0.24914	-0.64745		RAI2	1.74069	1.16439	0.0752457	-1.53298
CNBD1	1.07343	0.477694	0.238128	1.247		TBCEL	1.7404	0.93578	0.075309	-2.0958
CNBP	1.53675	0.788446	0.0886488	-1.29982		TBCEL-TECTA	1.7404	0.93578	0.075309
CNGA2	0.935493	0.452797	0.318493	0.307356		PAGR1	1.74039	1.05361	0.0753103	-2.03438
CNGA3	1.44197	0.665034	0.108569	-0.629087		DPCD	1.73984	0.616536	0.0753933	-0.492709
CNGA4	2.60892	0.959062	0.00836946	-2.88969		POLL	1.73984	0.616536	0.0753933
CNGB1	2.41594	1.29177	0.0128656	-4.83669		ACP4	1.7393	0.785582	0.0754883	-0.763759
CNGB3	0.746499	0.340472	0.474087	2.37606		CFAP53	1.73917	0.69894	0.0755311	-1.69865
CNIH4	2.17163	0.952838	0.0221079	-1.03917		NCOA2	1.7391	0.958535	0.0755377	-1.36349
CNKSR1	0.672538	0.397267	0.553992	0.0389079		PCGF2	1.73901	1.00911	0.0755513	-2.36482
CNNM3	0.610995	0.375453	0.631801	0.175608		NRCAM	1.73882	1.03536	0.0755763	-2.05203
CNNM4	0.548327	0.387159	0.722946	0.0875145		LOC105378663	1.73861	1.22683	0.0756072	-1.94319
CNOT10	1.50679	0.500121	0.0945535	-0.10271		RRAGC	1.73861	1.22683	0.0756072
CNOT11	1.20454	0.630518	0.18035	-0.75922		GZF1	1.73858	1.17814	0.0756105	-1.5926
CNOT6	0.71464	0.492822	0.507001	-1.66467		CEP95	1.7383	1.16758	0.0756495	-2.29803
CNOT7	1.25683	0.460774	0.161434	-0.24688		EXT1	1.73781	0.933956	0.075745	-1.1536
CNP	1.01888	0.645834	0.267273	-2.42704		TNFRSF21	1.7375	0.76468	0.0757914	-1.36909
CNPY1	1.04091	0.533492	0.255207	0.0905417		GJC3	1.73712	0.632328	0.075856	-0.928953
CNPY3	0.636261	0.413749	0.598712	0.0883929		GALNT10	1.73694	0.714478	0.075886	-1.60741
CNPY3-GNMT	1.02208	0.46761	0.265464	-0.574684		ABHD5	1.73672	1.0632	0.075944	-2.32309
CNR1	0.892539	0.528357	0.348562	-0.42117		INMT	1.73669	0.926978	0.075946	-0.998311
CNRIP1	0.691134	0.383155	0.532797	0.358592		INMT-MINDY4	1.73669	0.926978	0.075946
CNTD1	0.677644	0.425097	0.548072	-0.158749		CALML3	1.73668	0.64328	0.0759497	-0.283726
CNTF	1.24935	0.626218	0.164024	-1.95539		DYNC1I1	1.73538	0.896804	0.076141	-1.76786
CNTFR	0.818278	0.440306	0.40761	-0.125649		SMG8	1.73518	0.709853	0.0761726	-0.695499
CNTN1	0.980973	0.50093	0.2895	-0.0346523		ANGPTL7	1.73472	0.986021	0.0762302	-1.23756
CNTN5	0.787362	0.463457	0.434847	-0.268705		ZNF789	1.73471	0.808179	0.0762314	-0.809985
CNTNAP1	0.937183	0.429268	0.317409	-1.56382		KLHDC4	1.73455	0.845866	0.0762512	-0.890068
CNTNAP2	2.47957	1.01584	0.0111883	-3.57059		LOC105371399	1.73455	0.845866	0.0762512
CNTNAP3B	1.97476	0.677423	0.0340906	-1.63007		MIER3	1.73447	0.911491	0.0762697	-1.40135
COASY	0.807945	0.443801	0.41657	-0.0236441		EFHB	1.73429	0.821047	0.0763207	-1.66527
COBLL1	1.94868	0.885653	0.0360467	-4.47805		RAB5A	1.73429	0.821047	0.0763207
COG2	0.586631	0.311748	0.665845	2.03959		TUBGCP5	1.73421	0.826468	0.0763301	-1.00733
COL11A2	0.883178	0.480971	0.355535	-0.342535		SPACA4	1.73361	0.891601	0.0764029	-0.976273
COL14A1	0.8256	0.472563	0.401457	-0.228963		NABP2	1.73324	0.884633	0.0764498	-1.15681
COL17A1	1.10371	0.479619	0.223353	-1.03814		OR5AK2	1.73318	0.815624	0.0764605	-0.897709
COL19A1	1.1294	0.602259	0.211501	-0.683894		STK26	1.73306	0.937388	0.0765012	-0.958161
COL1A1	0.828456	0.494251	0.399069	-0.29288		CASP6	1.73277	0.946917	0.0765448	-1.06465
COL23A1	0.688694	0.346862	0.535447	0.691798		PSD	1.73228	0.698228	0.0766155	-0.405176
COL26A1	1.42391	0.721569	0.112867	-0.725086		SSBP3	1.73204	0.630469	0.0766468	-0.518488
COL27A1	0.905093	0.434841	0.339555	0.169574		ANO9	1.73188	0.765852	0.0766731	-1.8855
COL2A1	0.862644	0.523985	0.371257	-0.198868		USP13	1.73187	0.565103	0.0767011	-0.793362
COL4A1	0.611851	0.344318	0.630635	1.9691		TBL2	1.73176	0.847652	0.0767151	-1.13445
COL4A3	0.801817	0.374931	0.422008	1.92597		NEPRO	1.73134	0.8919	0.0767726	-1.12428
COL4A3BP	0.657998	0.415526	0.571445	-0.0487076		RNF113B	1.73094	0.819603	0.0768721	-0.390772
COL4A4	1.16615	0.493627	0.19566	-0.668391		SFXN5	1.7307	0.802972	0.0769022	-0.8221
COL5A3	1.16323	0.530562	0.196844	-0.147164		ZNF438	1.73039	0.872267	0.0769733	-0.962613
COL6A2	1.05409	0.446456	0.248225	-2.2861		JAM2	1.73038	0.848962	0.0769856	-1.07516
COL6A3	0.744786	0.380445	0.475768	0.564718		P2RX5	1.73033	1.0988	0.0769922	-2.17053
COL8A2	0.81862	0.388911	0.407338	-1.27533		ONE_INTERGENIC_SITE_920	1.72991	0.791622	0.077044	-1.76085
COL9A1	0.712664	0.367824	0.50913	2.04079		RPRML	1.72978	0.837703	0.0770642	-0.739997
COL9A3	1.45501	0.885832	0.105573	-1.6858		MIR5091	1.72917	0.730753	0.0771781
COLCA1	0.737047	0.432306	0.483521	-0.723049		USP17L1	1.72913	0.723947	0.0771847	-0.558644
COLEC10	1.30678	0.527238	0.145161	-1.84075		PLEKHG4B	1.72887	0.909074	0.0772201	-1.28295
COLEC11	1.3637	0.788761	0.128511	-1.40861		ILDR1	1.72826	0.900192	0.0773397	-2.03652
COMMD1	0.987546	0.491794	0.285554	-2.13109		CYP11A1	1.72766	0.94548	0.0774211	-1.8071
COMMD8	1.65177	0.755314	0.0690592	-0.807207		BMP8B	1.72733	0.8363	0.0774643	-1.37673
COMMD9	1.33108	0.550447	0.137742	0.821477		LOC101929536	1.72733	0.8363	0.0774643
COPA	2.15263	0.808848	0.0230284	-4.30873		SPDYC	1.72635	0.859642	0.0776317	-1.72769
COPB2	2.80899	1.05024	0.00537091	-4.16024		MYO15B	1.72595	0.952899	0.0776876	-1.75277
COPE	2.62889	1.48378	0.00796002	-5.71277		SLC39A12	1.72587	0.559308	0.0777279	-1.05512
COPG2	2.13083	0.786427	0.024198	-1.88522		BTN3A3	1.7247	1.14961	0.0779043	-1.61424
COPS3	1.48275	0.699158	0.0995501	-0.763165		HCRTR1	1.72411	0.987214	0.0780215	-1.44429
COPS4	1.8977	1.29023	0.0403348	-4.22945		SEMA4G	1.7235	0.741496	0.0781396	-1.74311
COPS5	1.92843	0.866925	0.0376883	-1.23814		IQGAP1	1.72292	0.844428	0.0782222	-1.61791
COPS6	0.871082	0.580097	0.36478	-2.27188		LIX1L	1.72235	0.871903	0.0782975	-1.14371
COPS7B	1.01698	0.499677	0.268375	-2.19559		GSK3A	1.72182	0.724481	0.0784024	-0.509208
COPS8	0.911314	0.424715	0.33511	0.246054		SLFN12L	1.7217	1.05015	0.0784167	-1.97897
COPS9	1.56441	0.79035	0.0834889	-3.7577		CCNJL	1.72135	1.05971	0.0784636	-2.02189
COPZ1	0.844729	0.440615	0.385531	0.554188		CALCB	1.72034	0.760973	0.0786392	-0.870845
COQ10A	0.797643	0.386164	0.425632	1.85305		CYP4Z1	1.72026	0.860476	0.0786553	-0.957157
COQ2	1.56758	0.596514	0.0829311	-2.01963		MULTIPLE_INTERGENIC_SITES_50	1.72009	0.816268	0.07871	-1.89607
COQ3	0.91686	0.536316	0.33126	-2.16537		SLC8A3	1.71996	0.70056	0.0787494	-1.66635
COQ6	0.565759	0.403617	0.69648	-0.242068		IRAK1	1.71981	0.89658	0.0787762	-0.724834
COQ7	0.623929	0.380081	0.61465	0.130139		MIR718	1.71981	0.89658	0.0787762
COQ8B	1.70063	0.981901	0.0620361	-1.53818		OSBPL2	1.71964	0.910703	0.0788033	-1.21765
COQ9	1.14161	0.588184	0.206155	-2.303		MED24	1.71875	0.917088	0.0789555	-1.26987
CORO1C	0.799516	0.423173	0.424025	0.0702197		C10orf67	1.71862	0.698218	0.0789797	0.128385
CORO2B	0.716792	0.330581	0.504679	2.34864		ZKSCAN3	1.71819	0.901902	0.0790468	-1.93251
CORO7	0.881157	0.507861	0.357112	-2.06731		GPR3	1.71789	0.865091	0.0790825	-1.05015
CORO7-PAM16	0.881157	0.354108	0.357112	11.1558		CIBAR2	1.71764	1.13001	0.0791167	-2.30035
COX10	1.12569	0.571205	0.213152	-0.631841		LAMTOR3	1.71762	0.858572	0.0791492	-1.93962
COX11	0.885654	0.552114	0.353691	-0.609045		ZMIZ1	1.717	0.910268	0.079231	-1.78825
COX14	0.977864	0.535213	0.291462	-0.37297		KLHL13	1.71682	0.823209	0.0792565	-1.40282
COX16	1.12039	0.608681	0.215619	-2.38038		LRP11	1.71645	0.784557	0.079333	-1.89657
COX18	0.680623	0.434661	0.544601	-0.353506		RBMX	1.71599	0.994156	0.0794086	-2.09645
COX19	1.0158	0.446736	0.26902	1.63689		DENND1C	1.71553	0.820158	0.0794732	-1.40162
COX20	1.29517	0.505348	0.14886	-0.853989		DNALI1	1.71534	0.765818	0.0795041	-1.58755
COX5A	1.15336	0.538354	0.20104	-0.59454		RNF165	1.71529	0.75091	0.0795353	-1.77462
COX6A1	0.800146	0.525768	0.423448	-1.99255		POTENTIALLY_ACTIVE_216	1.71503	0.871681	0.0795773	-2.20077
COX6B2	1.14639	0.527549	0.20408	-0.253958		MOSPD1	1.71489	0.916071	0.0795995	-2.06474
COX6C	2.49085	1.22114	0.0109104	-2.68129		VAX2	1.71473	0.756221	0.0796225	-0.767622
COX7A2	0.874798	0.526762	0.361932	-0.436742		MLN	1.71437	0.805374	0.0797253	-1.4772
COX7A2L	0.613825	0.377553	0.627997	0.326562		ARSI	1.71417	0.860111	0.0797553	-1.44399
COX7B	1.34474	0.697954	0.133795	-1.00388		EIF2S1	1.71413	0.774108	0.0797899	-1.87412
COX7C	0.710141	0.397073	0.511796	-1.1936		TRAIP	1.71366	0.856393	0.0798565	-0.867727
COX8A	0.500329	0.360758	0.799961	0.204319		BTAF1	1.71334	0.637398	0.0799001	-0.440613
COX8C	0.82459	0.425936	0.402329	0.368233		MULTIPLE_INTERGENIC_SITES_216	1.71314	0.825927	0.0799326	-1.95016
CP	1.40047	0.936488	0.118763	-3.31375		KDM4C	1.71298	0.72544	0.0799807	-1.7465
CPA3	0.702341	0.418604	0.520307	0.020714		OLFML2A	1.71272	0.71176	0.0800177	-0.628227
CPA5	0.777672	0.521892	0.443804	-0.585744		MYH8	1.71255	0.851942	0.0800407	-0.817715
CPB2	1.06807	0.476302	0.240861	0.159732		HBP1	1.71253	0.930485	0.0800465	-1.5647
CPD	2.12379	0.843905	0.0246103	-4.31968		ILDR2	1.71225	0.83944	0.0800975	-1.71991
CPEB1	0.728898	0.446986	0.491855	-0.0256007		UQCRC2	1.71208	1.12754	0.080123	-1.81859
CPEB3	0.685505	0.374843	0.539054	1.27623		C9orf129	1.71201	0.750282	0.0801394	-0.739553
CPEB4	1.37916	0.806182	0.124296	-3.06324		PTPN5	1.71067	0.657262	0.0803997	-1.58023
CPED1	1.53554	0.583179	0.0889085	-2.44522		PRR13	1.71053	0.834737	0.0804186	-1.09839
CPLX1	1.14483	0.466136	0.204739	-0.0851078		CRACR2A	1.70953	1.0259	0.0805696	-2.16144
CPLX2	1.07251	0.497337	0.238611	-0.139748		TMEM242	1.70926	0.718811	0.0806354	-1.2387
CPLX3	0.661815	0.403787	0.566778	0.113156		MYPN	1.7092	1.08361	0.0806461	-2.09861
CPLX4	1.04764	0.538667	0.251607	-1.96641		SEMA4C	1.7089	0.647835	0.0806999	0.152926
CPM	0.72251	0.445686	0.498592	0.0958049		GSDMD	1.70881	0.938598	0.0807143	-2.00828
CPNE3	1.19211	0.739213	0.185155	-1.29076		ZNF300	1.70817	0.712141	0.0808348	-1.51676
CPNE4	1.68	0.947541	0.0649446	-2.10324		CUL4A	1.70792	1.01863	0.0808702	-1.95198
CPNE5	1.21365	0.537375	0.176847	-3.15641		SNHG28	1.70747	1.10925	0.080945	-2.29618
CPNE6	1.33632	0.926256	0.136206	-3.31573		CCDC32	1.70724	0.586635	0.0810182	0.302575
CPNE7	0.718398	0.45164	0.502982	-0.0920966		B3GALNT1	1.70724	1.04569	0.0810199	-1.51676
CPNE8	1.3684	0.530376	0.127189	-0.485952		FGD3	1.70669	0.89524	0.0811017	-1.20331
CPOX	1.23618	0.774292	0.168629	-2.96443		LINGO4	1.70655	0.98335	0.0811194	-1.47301
CPSF2	2.04777	1.29204	0.0291113	-4.48932		UCP2	1.70644	0.846344	0.0811313	-1.07682
CPSF3	1.1792	0.535778	0.190336	-2.43442		USP28	1.70631	0.693157	0.0811494	-0.7658
CPSF4	0.926794	0.488544	0.324374	-1.2012		ARPIN	1.70611	0.873711	0.0811794	-1.43029
CPSF4L	1.7944	0.855084	0.0505771	-1.31174		ARPIN-AP3S2	1.70611	0.873711	0.0811794
CPSF6	1.41179	0.711055	0.115902	-1.04522		MRPS23	1.70611	0.63415	0.0812123	-1.41055
CPSF7	0.924721	0.366898	0.325773	0.779462		TCL1B	1.70575	1.0749	0.0812674	-2.19168
CPT1A	1.01275	0.559263	0.270784	0.508909		RPL7	1.7055	0.92642	0.0813024	-0.587072
CPT1B	0.6652	0.341706	0.56269	-0.217957		NACA2	1.70542	0.795294	0.0813151	-1.11424
CPT2	0.638928	0.427221	0.595306	-0.0655055		SYT9	1.70457	0.687524	0.0814726	-0.756947
CPVL	1.03477	0.507951	0.258506	0.131236		SPAG11A	1.70455	0.897636	0.0814751	-1.10719
CPXM2	0.871518	0.489109	0.364432	-0.333824		SPAG11B	1.70455	0.897636	0.0814751
CRABP1	1.20974	0.536828	0.178316	-0.595475		MELK	1.70433	0.853683	0.0815059	-0.792915
CRABP2	2.23257	1.43651	0.0193309	-5.80168		SPZ1	1.70421	0.90995	0.0815273	-1.30978
CRAT	1.11181	0.486958	0.219597	0.0122913		ONE_INTERGENIC_SITE_1766	1.70398	0.800413	0.081559	-4.22654
CRB1	0.692535	0.414178	0.531194	-0.149329		CENPP	1.70386	0.723281	0.0815738	-0.405719
CRB2	1.30346	0.753886	0.14619	-1.16542		TAS1R1	1.70275	0.759603	0.0817605	-0.546268
CRB3	1.22151	0.659522	0.173955	-2.77595		NO_SITE_366	1.70246	0.656097	0.0818205	-3.7182
CREB1	0.876289	0.452798	0.360801	-1.1238		LOC105373689	1.70117	0.850585	0.0820373	-6.94659
CREB3	0.653538	0.42324	0.576951	0.0731175		DENND10	1.70115	0.797335	0.0820463	-1.12184
CREB3L1	1.31268	0.712681	0.143323	-2.30501		ADGRF3	1.70053	1.00165	0.0821335	-1.03758
CREB3L2	1.26418	0.737133	0.158891	-1.22448		SELENOI	1.70053	1.00165	0.0821335
CREG1	1.17668	0.759067	0.191382	-3.15846		BHLHE22	1.70047	0.676236	0.082168	-1.56377
CRELD2	0.693452	0.459091	0.530155	-0.341523		DMBT1	1.70019	0.814254	0.0822133	-0.673435
CRIP2	0.753367	0.39461	0.467163	0.185259		TPPP2	1.70008	0.584619	0.0822293	-0.216507
CRIP3	0.725456	0.362217	0.495464	1.56314		MICU2	1.69975	0.778595	0.0822832	-0.84284
CRIPAK	1.41186	0.657662	0.115855	-0.720692		RAB26	1.69864	0.672248	0.0824863	0.592004
CRISPLD1	0.796752	0.448459	0.426465	0.198328		OPTC	1.69823	0.845984	0.0825686	-1.94777
CRISPLD2	0.825076	0.440402	0.401899	-0.0149915		TOM1L2	1.69812	0.863969	0.0825916	-2.02466
CRKL	1.01167	0.527759	0.271435	-1.89193		ASB9	1.69767	0.882506	0.0826722	-0.841259
CRLF1	0.607049	0.381209	0.637233	-0.104036		PKD2L1	1.69757	0.75496	0.0826858	-1.00243
CRLF2	1.04549	0.54541	0.252759	-1.36659		SERINC2	1.69733	0.912023	0.0827265	-1.86936
CRLF3	1.49294	0.898192	0.0973463	-3.0871		MGAT1	1.6965	0.6382	0.0828786	-0.565965
CRNN	1.2724	0.738794	0.156153	-2.54113		BAHD1	1.69631	0.912568	0.0829095	-1.36616
CROCC	1.1295	0.592825	0.211454	-1.65215		KRT27	1.69583	0.869618	0.0830213	-1.03681
CRP	1.05281	0.560168	0.248903	-2.42044		ONE_INTERGENIC_SITE_699	1.69566	0.785266	0.0830542	-1.76232
CRTAM	1.62275	0.757706	0.0735125	-1.00602		PIK3R1	1.6949	0.729972	0.0832056	-1.75496
CRTC1	0.598253	0.384051	0.649375	0.234158		CILP2	1.69466	0.937018	0.0832405	-1.51557
CRTC2	0.808868	0.416052	0.415769	1.82786		C20orf194	1.69453	1.00828	0.0832623	-1.67084
CRX	1.13633	0.540403	0.208418	-0.340876		NR2F1	1.69437	0.797396	0.0832845	-0.832604
CRYBA1	0.993737	0.481021	0.281904	-0.138265		ONE_INTERGENIC_SITE_566	1.6938	0.810619	0.0833705	-4.24126
CRYBB3	0.808152	0.428971	0.416386	0.19817		HOPX	1.69296	0.971649	0.0835761	-1.98896
CRYGB	0.565163	0.335345	0.697328	0.124046		GSE1	1.69282	1.02218	0.0835971	-1.37233
CRYGD	1.21487	0.535363	0.17642	-0.307718		BCLAF1	1.69276	0.869391	0.0836082	-1.53946
CRYGN	1.46806	0.772791	0.102761	-3.15362		PDE9A	1.69269	0.581825	0.0836398	0.689437
CRYGS	1.60854	0.804216	0.0758483	-2.38441		JAK3	1.69265	0.790256	0.0836472	-0.773055
CRYM	0.631911	0.409599	0.604218	0.0442044		DDHD1	1.69203	0.628153	0.0837299	-1.75137
CRYZ	1.47457	0.758385	0.101335	-2.52689		OR8U3	1.69173	0.83275	0.083778	-1.38897
CS	1.23602	0.817212	0.168674	-3.06555		DENND1B	1.6916	0.750329	0.0838167	-1.77039
CSAD	0.93787	0.517386	0.316938	-0.214927		PJA1	1.69137	0.689851	0.0838537	-1.21534
CSAG1	1.00243	0.506955	0.276803	-0.0061348		C5orf47	1.6912	1.03837	0.0838763	-1.7023
CSAG3	1.1392	0.6044	0.207176	-0.20081		ZNF589	1.69098	0.902967	0.0839211	-1.00451
CSDE1	1.44941	0.766358	0.106873	-1.22479		TCAP	1.69044	1.19314	0.0840334	-1.67677
CSF1	1.21281	0.436932	0.177191	0.482516		BNIP3L	1.6898	1.00742	0.0841346	-1.23647
CSF1R	1.66703	0.901073	0.0667635	-4.49185		SPRR1A	1.68916	0.843418	0.0842925	-1.02539
CSF2RA	0.942949	0.568356	0.313645	-2.24185		ESYT1	1.68835	1.02112	0.0844121	-1.07689
CSF2RB	1.06334	0.552719	0.243329	-0.00772701		CRIM1	1.68832	0.657781	0.0844438	-1.41913
CSF3	0.590038	0.318836	0.66092	1.18323		CRIM1-DT	1.68832	0.657781	0.0844438
CSF3R	1.22656	0.594676	0.172093	-1.76804		PRMT5-AS1	1.68796	1.00023	0.0845001	-2.06136
CSGALNACT1	0.901159	0.464679	0.342326	0.0344853		RBM23	1.68796	1.00023	0.0845001
CSGALNACT2	0.893133	0.412256	0.348108	-0.241442		NTF3	1.68774	0.682907	0.0845289	-0.35396
CSH1	2.70444	1.26454	0.00672736	-4.92975		RHBDD3	1.68751	0.811927	0.0845631	-0.389551
CSH2	1.47529	0.81484	0.101139	-0.044746		MGAM	1.68723	0.612908	0.0846363	-0.983873
CSK	1.35671	0.810638	0.130438	-1.31057		H3-5	1.6868	0.74163	0.0847012	-0.712643
CSMD3	1.10856	0.574439	0.22114	-0.351792		CCDC182	1.68646	0.675064	0.0847592	-0.430978
CSN3	1.08654	0.620184	0.231618	-0.814273		LRRC52	1.68624	0.717305	0.0847888	-0.513623
CSNK1A1	1.75347	0.622043	0.0552977	-0.595968		OR4K15	1.68617	1.03176	0.0847983	-1.64117
CSNK1A1L	1.38572	0.538702	0.122558	1.05641		PTPN14	1.68607	0.751159	0.0848452	-0.736469
CSNK1D	0.761738	0.397012	0.459043	1.08124		CASTOR3	1.68506	0.572441	0.0850294	-1.22552
CSNK2B	1.2974	0.674196	0.148134	-0.525733		OR4D11	1.68503	1.05712	0.0850442	-2.2205
CSPG4	2.48707	1.12637	0.0109735	-3.22154		BBOF1	1.68447	0.888905	0.0851322	-1.93482
CSRNP3	2.1032	1.1286	0.0257457	-3.91496		RAB3B	1.68439	0.921731	0.08514	-1.2451
CSRP1	1.17559	0.585388	0.191794	-0.944345		TTC4	1.68399	0.928043	0.0852305	-2.08946
CSRP2	1.375	0.829477	0.125385	-3.09706		ONE_INTERGENIC_SITE_983	1.68364	0.988258	0.0852877	-3.82302
CSRP3	0.933841	0.451692	0.319596	0.0204344		PPIL3	1.68329	0.855275	0.0853444	-1.83871
CST1	1.2686	0.622556	0.157407	-0.0117559		SYT11	1.68328	0.940812	0.0853481	-1.72507
CST4	0.506024	0.339582	0.790584	0.288349		SELL	1.68276	0.830064	0.0854571	-0.976136
CST9	0.691633	0.416528	0.532217	-0.00137158		ZBTB17	1.68171	0.742855	0.0856611	-0.638094
CST9L	1.00389	0.608713	0.275919	-0.633342		GPC1	1.68152	0.833354	0.0856923	-0.989352
CSTA	1.50913	0.974958	0.0940771	-3.5175		ONE_INTERGENIC_SITE_146	1.68113	0.943813	0.0857519	-2.88388
CSTB	0.61212	0.403945	0.630285	-0.147076		CREB3L3	1.68073	0.820781	0.0858391	-0.891649
CSTF2	1.68054	0.929081	0.064842	-4.61431		NR6A1	1.6805	1.04708	0.0858835	-1.82246
CSTF3	0.760716	0.4421	0.460014	-1.5857		CACNG8	1.68042	0.824925	0.0858946	-0.837975
CT47A1	0.704275	0.359995	0.51817	1.23237		RRP1B	1.6797	0.992424	0.0860057	-1.00463
CT47A10	0.704275	0.359995	0.51817			NOL8	1.67881	0.940531	0.0861772	-1.44054
CT47A11	0.704275	0.359995	0.51817			DLEC1	1.67863	0.637506	0.0862314	-1.5447
CT47A12	0.704275	0.359995	0.51817			SCYL1	1.67756	0.751654	0.0864239	-0.862446
CT47A2	0.704275	0.359995	0.51817			TGFBR3L	1.67757	0.546899	0.0864239	-0.448574
CT47A3	0.704275	0.359995	0.51817			UNC50	1.67687	0.854828	0.0865358	1.24432
CT47A4	0.704275	0.359995	0.51817			ALX3	1.67686	0.924301	0.0865411	-1.6857
CT47A5	0.704275	0.359995	0.51817			TNXB	1.67664	0.65411	0.0865773	-0.332425
CT47A6	0.704275	0.359995	0.51817			MAP9	1.67659	0.83148	0.086588	-0.877498
CT47A7	0.704275	0.359995	0.51817			CMA1	1.67651	0.595241	0.086632	-0.684919
CT47A8	0.704275	0.359995	0.51817			KIAA1109	1.67545	0.746031	0.0868302	-1.73243
CT47A9	0.704275	0.359995	0.51817			PLCG2	1.67527	0.856883	0.0868713	-1.71315
CT47B1	0.948908	0.488896	0.309735	-5.12336		TENM4	1.67507	0.837535	0.0869042	-6.78859
CT62	0.73521	0.433392	0.485444	0.0493492		C6orf89	1.67503	0.841483	0.0869096	-1.01913
CT83	1.06898	0.573129	0.240412	-0.644466		PRR20A	1.67488	0.873977	0.0869342	-0.990662
CTAGE1	1.57893	0.600182	0.0809547	-2.10546		PRR20B	1.67488	0.873977	0.0869342
[truncated: 10,078 more rows]
