# Supplementary material for: Bidirectional CRISPR screens decode a GLIS3-dependent fibrotic cell circuit
Source: Nature. 2026 Jan 7;650(8103):997–1006. doi: 10.1038/s41586-025-09907-x (PMC12820784; doi:10.1038/s41586-025-09907-x)
Supplement: Supplementary file 5 — List of genes selected in the custom 480-probe panels for human and mouse spatial profiling using Xenium—see guide for details. [file 41586_2025_9907_MOESM5_ESM.xlsx]

## Sheet: Human_Xenium_Panel
Gene	Ensembl ID	Probesets
MEG3	ENSG00000214548	8
MFAP4	ENSG00000166482	7
APOE	ENSG00000130203	2
ABCA8	ENSG00000141338	8
HAPLN1	ENSG00000145681	8
ANGPTL2	ENSG00000136859	8
EDIL3	ENSG00000164176	8
CCL2	ENSG00000108691	8
TCF21	ENSG00000118526	8
STMN2	ENSG00000104435	8
ADAM28	ENSG00000042980	8
CHI3L1	ENSG00000133048	8
CTHRC1	ENSG00000164932	8
CXCL1	ENSG00000163739	8
PDPN	ENSG00000162493	8
HIF1A	ENSG00000100644	8
FGF7	ENSG00000140285	8
PLAU	ENSG00000122861	8
IL11	ENSG00000095752	1
FAP	ENSG00000078098	8
TNFRSF11B	ENSG00000164761	8
CXCL6	ENSG00000124875	8
TDO2	ENSG00000151790	8
CCL19	ENSG00000172724	3
RBP5	ENSG00000139194	7
FDCSP	ENSG00000181617	6
CLU	ENSG00000120885	8
C3	ENSG00000125730	8
PTGDS	ENSG00000107317	4
LY6H	ENSG00000176956	2
DPT	ENSG00000143196	8
C7	ENSG00000112936	8
SCN7A	ENSG00000136546	8
KCNN3	ENSG00000143603	8
THBS4	ENSG00000113296	8
RSPO3	ENSG00000146374	8
OGN	ENSG00000106809	8
SFRP2	ENSG00000145423	8
ADH1B	ENSG00000196616	8
FBLN1	ENSG00000077942	4
WNT5B	ENSG00000111186	8
NPY	ENSG00000122585	3
PTGIS	ENSG00000124212	8
F3	ENSG00000117525	8
FRZB	ENSG00000162998	8
BMP5	ENSG00000112175	8
SOX6	ENSG00000110693	8
EDNRB	ENSG00000136160	8
ENHO	ENSG00000168913	5
POSTN	ENSG00000133110	8
VSTM2A	ENSG00000170419	8
PDGFRA	ENSG00000134853	8
COL1A1	ENSG00000108821	6
C1S	ENSG00000182326	8
SPARCL1	ENSG00000152583	8
C1R	ENSG00000159403	8
ACSL4	ENSG00000068366	8
BDKRB1	ENSG00000100739	8
COL6A2	ENSG00000142173	3
GLIS3	ENSG00000107249	8
LTBP1	ENSG00000049323	8
MMP2	ENSG00000087245	8
PTGES	ENSG00000148344	8
PTGS2	ENSG00000073756	8
SERPINE1	ENSG00000106366	8
STC1	ENSG00000159167	8
TGFBI	ENSG00000120708	8
WNT5A	ENSG00000114251	8
IL1R1	ENSG00000115594	8
TGFBR1	ENSG00000106799	8
TGFBR2	ENSG00000163513	8
OSMR	ENSG00000145623	8
IL6ST	ENSG00000134352	8
TNFRSF1A	ENSG00000067182	8
TNFRSF1B	ENSG00000028137	8
LIFR	ENSG00000113594	8
IL1RL1	ENSG00000115602	8
IL1A	ENSG00000115008	8
OSM	ENSG00000099985	7
IL6	ENSG00000136244	8
FCER1G	ENSG00000158869	6
CLEC10A	ENSG00000132514	8
LST1	ENSG00000204482	2
TYROBP	ENSG00000011600	3
AIF1	ENSG00000204472	7
MNDA	ENSG00000163563	3
CX3CR1	ENSG00000168329	8
JUNB	ENSG00000171223	3
NLRP3	ENSG00000162711	8
FCN1	ENSG00000085265	8
TGFB1	ENSG00000105329	7
CD14	ENSG00000170458	8
EREG	ENSG00000124882	8
C1QB	ENSG00000173369	2
CSF1R	ENSG00000182578	8
MS4A6A	ENSG00000110077	8
MPEG1	ENSG00000197629	8
MS4A7	ENSG00000166927	8
CPVL	ENSG00000106066	8
C1QC	ENSG00000159189	2
IGSF6	ENSG00000140749	7
CYBB	ENSG00000165168	8
CD68	ENSG00000129226	6
CD36	ENSG00000135218	8
RETN	ENSG00000104918	1
CEACAM8	ENSG00000124469	8
MPO	ENSG00000005381	8
FUT4	ENSG00000196371	8
FCGR3B	ENSG00000162747	4
ALPL	ENSG00000162551	8
CXCR2	ENSG00000180871	8
IRF4	ENSG00000137265	8
IDO2	ENSG00000188676	8
LAMP3	ENSG00000078081	8
CCR7	ENSG00000126353	8
FSCN1	ENSG00000075618	3
BASP1	ENSG00000176788	7
IRF8	ENSG00000140968	8
CLEC9A	ENSG00000197992	8
SPI1	ENSG00000066336	2
ITGAX	ENSG00000140678	8
DNASE1L3	ENSG00000163687	8
CD83	ENSG00000112149	8
C1orf162	ENSG00000143110	8
DES	ENSG00000175084	8
ACTG2	ENSG00000163017	8
IGFBP5	ENSG00000115461	8
MYL9	ENSG00000101335	8
MYH11	ENSG00000133392	8
MYLK	ENSG00000065534	8
RERGL	ENSG00000111404	8
PLN	ENSG00000198523	8
PLVAP	ENSG00000130300	8
CD320	ENSG00000167775	1
VWF	ENSG00000110799	8
RAMP3	ENSG00000122679	4
CLDN5	ENSG00000184113	6
HEY1	ENSG00000164683	8
GJA4	ENSG00000187513	5
CPE	ENSG00000109472	8
LYVE1	ENSG00000133800	8
MMRN1	ENSG00000138722	8
CRYAB	ENSG00000109846	7
S100B	ENSG00000160307	7
CDH19	ENSG00000071991	8
NOTCH3	ENSG00000074181	8
PDGFRB	ENSG00000113721	8
COX4I2	ENSG00000131055	4
UCHL1	ENSG00000154277	6
SNAP25	ENSG00000132639	8
PHOX2B	ENSG00000109132	8
SNCA	ENSG00000145335	8
PI3	ENSG00000124102	5
LCN2	ENSG00000148346	5
DUOX2	ENSG00000140279	8
DUOXA2	ENSG00000140274	7
SAA1	ENSG00000173432	5
SAA2	ENSG00000134339	4
IDO1	ENSG00000131203	8
CCL23	ENSG00000274736	4
CCL20	ENSG00000115009	6
BEST4	ENSG00000142959	8
OTOP2	ENSG00000183034	8
CA4	ENSG00000167434	5
AQP8	ENSG00000103375	7
SLC26A3	ENSG00000091138	8
CLCA4	ENSG00000016602	8
CA1	ENSG00000133742	8
CEACAM7	ENSG00000007306	8
CSTA	ENSG00000121552	8
FGR	ENSG00000000938	8
S100A12	ENSG00000163221	5
FGL2	ENSG00000127951	8
CSF3R	ENSG00000119535	8
INHBA	ENSG00000122641	8
TNF	ENSG00000232810	8
LIF	ENSG00000128342	8
IL33	ENSG00000137033	8
AIM2	ENSG00000163568	8
PYCARD	ENSG00000103490	2
CASP1	ENSG00000137752	8
STAT3	ENSG00000168610	8
SMAD3	ENSG00000166949	8
SMAD4	ENSG00000141646	8
NLRC4	ENSG00000091106	8
CD79A	ENSG00000105369	3
MS4A1	ENSG00000156738	8
CD79B	ENSG00000007312	5
TCL1A	ENSG00000100721	5
ARHGAP24	ENSG00000138639	8
BANK1	ENSG00000153064	8
TOP2A	ENSG00000131747	8
MKI67	ENSG00000148773	8
TYMS	ENSG00000176890	8
STMN1	ENSG00000117632	8
UBE2C	ENSG00000175063	4
CCNB1	ENSG00000134057	8
BIRC5	ENSG00000089685	8
GATA3	ENSG00000107485	8
SLC26A2	ENSG00000155850	8
SELENBP1	ENSG00000143416	8
TMIGD1	ENSG00000182271	8
CA2	ENSG00000104267	8
SPIB	ENSG00000269404	8
CES2	ENSG00000172831	8
SCG5	ENSG00000166922	8
CRYBA2	ENSG00000163499	3
FEV	ENSG00000163497	3
CHGB	ENSG00000089199	8
NEUROD1	ENSG00000162992	8
PAX4	ENSG00000106331	8
S100P	ENSG00000163993	4
ITLN1	ENSG00000179914	8
RETNLB	ENSG00000163515	7
TFF1	ENSG00000160182	3
REP15	ENSG00000174236	8
HEPACAM2	ENSG00000188175	8
FABP2	ENSG00000145384	8
NCAM1	ENSG00000149294	8
EOMES	ENSG00000163508	8
KLRD1	ENSG00000134539	8
CD160	ENSG00000117281	8
KLRF1	ENSG00000150045	8
NKG7	ENSG00000105374	2
XCL2	ENSG00000143185	4
PRF1	ENSG00000180644	7
CD7	ENSG00000173762	1
CD247	ENSG00000198821	8
ENTPD1	ENSG00000138185	8
HOPX	ENSG00000171476	8
ID3	ENSG00000117318	7
PGLYRP1	ENSG00000008438	4
CPA3	ENSG00000163751	8
CTSG	ENSG00000100448	6
GATA2	ENSG00000179348	8
HDC	ENSG00000140287	8
CD9	ENSG00000010278	5
ADRA2A	ENSG00000150594	8
ITLN2	ENSG00000158764	8
SEC11C	ENSG00000166562	8
DERL3	ENSG00000099958	8
TNFRSF17	ENSG00000048462	8
FCRL5	ENSG00000143297	8
MZB1	ENSG00000170476	6
AKR7A3	ENSG00000162482	4
CXCL3	ENSG00000163734	8
EBPL	ENSG00000123179	4
KRTCAP3	ENSG00000157992	5
LGALS2	ENSG00000100079	5
LGR5	ENSG00000139292	8
ASCL2	ENSG00000183734	4
RGMB	ENSG00000174136	8
OLFM4	ENSG00000102837	8
DUT	ENSG00000128951	8
PCNA	ENSG00000132646	8
RNF43	ENSG00000108375	8
SMOC2	ENSG00000112562	8
BATF	ENSG00000156127	2
CD69	ENSG00000110848	8
CTLA4	ENSG00000163599	8
FOXP3	ENSG00000049768	7
GZMK	ENSG00000113088	8
TBC1D4	ENSG00000136111	8
TIGIT	ENSG00000181847	8
RORC	ENSG00000143365	8
GZMH	ENSG00000100450	7
IL17A	ENSG00000112115	8
IL4I1	ENSG00000104951	8
KIT	ENSG00000157404	8
AREG	ENSG00000109321	8
CD2	ENSG00000116824	8
CD8A	ENSG00000153563	8
CD8B	ENSG00000172116	8
SELL	ENSG00000188404	8
ICOS	ENSG00000163600	8
CXCR4	ENSG00000121966	8
IL22	ENSG00000127318	8
IL7R	ENSG00000168685	8
RORA	ENSG00000069667	8
ALDOC	ENSG00000109107	8
TNFSF4	ENSG00000117586	8
PCDH9	ENSG00000184226	8
CCL5	ENSG00000271503	5
CD3D	ENSG00000167286	5
CD3E	ENSG00000198851	8
CD3G	ENSG00000160654	8
CD4	ENSG00000010610	8
ETS1	ENSG00000134954	8
CD40LG	ENSG00000102245	8
KLRB1	ENSG00000111796	8
KLRC2	ENSG00000205809	8
KLRG1	ENSG00000139187	8
TRAT1	ENSG00000163519	8
HMGB2	ENSG00000164104	8
PBK	ENSG00000168078	8
RRM2	ENSG00000171848	8
TK1	ENSG00000167900	5
TUBB	ENSG00000196230	8
SH2D6	ENSG00000152292	5
TRPM5	ENSG00000070985	8
AVIL	ENSG00000135407	8
AZGP1	ENSG00000160862	8
BMX	ENSG00000102010	8
ANO1	ENSG00000131620	8
SGCZ	ENSG00000185053	8
KCNIP4	ENSG00000185774	8
NRG1	ENSG00000157168	8
CLC	ENSG00000105205	7
MS4A3	ENSG00000149516	8
CCR3	ENSG00000183625	8
CMTM2	ENSG00000140932	8
PROK2	ENSG00000163421	8
LUM	ENSG00000139329	4
CCL13	ENSG00000181374	8
GGT5	ENSG00000099998	6
PROCR	ENSG00000101000	8
SOD3	ENSG00000109610	3
LTBP4	ENSG00000090006	4
HTRA3	ENSG00000170801	8
TNC	ENSG00000041982	8
BGN	ENSG00000182492	4
THY1	ENSG00000154096	8
LOXL2	ENSG00000134013	8
IGFBP6	ENSG00000167779	3
PRELP	ENSG00000188783	8
SRPX	ENSG00000101955	8
GREM1	ENSG00000166923	8
PDGFD	ENSG00000170962	8
RGS5	ENSG00000143248	8
GREM2	ENSG00000180875	8
NOTCH4	ENSG00000204301	8
SOX18	ENSG00000203883	3
KDR	ENSG00000128052	8
PLP1	ENSG00000123560	8
SPP1	ENSG00000118785	8
ZEB2	ENSG00000169554	8
TSHZ2	ENSG00000182463	8
NOS2	ENSG00000007171	8
ALDH1A3	ENSG00000184254	8
CCL15	ENSG00000275718	2
ITGAM	ENSG00000169896	8
MIA	ENSG00000261857	1
COL4A1	ENSG00000187498	8
COL5A1	ENSG00000130635	8
GLRX	ENSG00000173221	8
RCAN1	ENSG00000159200	8
NRP2	ENSG00000118257	8
IGFBP3	ENSG00000146674	8
SPARC	ENSG00000113140	8
IL17RA	ENSG00000177663	8
IL17RC	ENSG00000163702	5
IL22RA1	ENSG00000142677	8
IL13RA1	ENSG00000131724	8
IL4R	ENSG00000077238	8
IFNGR1	ENSG00000027697	8
IL10RA	ENSG00000110324	8
IL18R1	ENSG00000115604	8
IL12RB2	ENSG00000081985	8
IFNAR1	ENSG00000142166	8
IFNLR1	ENSG00000185436	8
IL17F	ENSG00000112116	8
IL13	ENSG00000169194	8
IL4	ENSG00000113520	3
IFNG	ENSG00000111537	8
IL10	ENSG00000136634	8
IL18	ENSG00000150782	8
IL12A	ENSG00000168811	5
IFNB1	ENSG00000171855	8
IFNA4	ENSG00000236637	8
IFNL3	ENSG00000197110	2
TLR1	ENSG00000174125	8
TLR2	ENSG00000137462	8
TLR3	ENSG00000164342	8
TLR4	ENSG00000136869	8
TLR5	ENSG00000187554	8
TLR6	ENSG00000174130	8
TLR7	ENSG00000196664	8
TLR8	ENSG00000101916	8
TLR9	ENSG00000239732	8
MYD88	ENSG00000172936	8
TICAM1	ENSG00000127666	8
NOD2	ENSG00000167207	8
CARD9	ENSG00000187796	2
TMEM173	ENSG00000184584	8
DDX58	ENSG00000107201	8
IFIH1	ENSG00000115267	8
MAVS	ENSG00000088888	8
TBK1	ENSG00000183735	8
IRF3	ENSG00000126456	4
NLRP1	ENSG00000091592	8
CASP4	ENSG00000196954	8
RELA	ENSG00000173039	8
ARNT	ENSG00000143437	8
SLC2A1	ENSG00000117394	8
LDHA	ENSG00000134333	8
VEGFA	ENSG00000112715	8
PDGFB	ENSG00000100311	8
P4HB	ENSG00000185624	8
VHL	ENSG00000134086	8
JUN	ENSG00000177606	8
ASPH	ENSG00000198363	8
COPS5	ENSG00000121022	8
CREB1	ENSG00000118260	8
EP300	ENSG00000100393	8
XBP1	ENSG00000100219	8
DDIT3	ENSG00000175197	7
HSPA5	ENSG00000044574	8
ATF4	ENSG00000128272	8
ATF6	ENSG00000118217	8
ERN1	ENSG00000178607	8
ERN2	ENSG00000134398	8
ISG15	ENSG00000187608	3
RSAD2	ENSG00000134321	8
CXCL10	ENSG00000169245	8
CHP2	ENSG00000166869	7
NXPE4	ENSG00000137634	8
SULT1B1	ENSG00000173597	8
UGT2A3	ENSG00000135220	8
FCER2	ENSG00000104921	8
CD27	ENSG00000139193	5
FCRL1	ENSG00000163534	8
CHI3L2	ENSG00000064886	8
GPT2	ENSG00000166123	8
PAG1	ENSG00000076641	8
APOB	ENSG00000084674	8
CYP3A4	ENSG00000160868	8
MGAM	ENSG00000257335	8
CEACAM1	ENSG00000079385	8
SCGN	ENSG00000079689	8
CEACAM5	ENSG00000105388	8
WFDC2	ENSG00000101443	2
SPDEF	ENSG00000124664	5
SPINK4	ENSG00000122711	3
SLC18A2	ENSG00000165646	8
HPGDS	ENSG00000163106	8
CMA1	ENSG00000092009	6
TUBA1A	ENSG00000167552	8
KLK12	ENSG00000186474	2
FKBP11	ENSG00000134285	5
PPP1R1B	ENSG00000131771	7
TKT	ENSG00000163931	8
CFTR	ENSG00000001626	8
CMBL	ENSG00000164237	8
PRDX4	ENSG00000123131	8
AKR1C3	ENSG00000196139	8
BRCA2	ENSG00000139618	8
CKAP4	ENSG00000136026	8
IMPDH2	ENSG00000178035	8
LEFTY1	ENSG00000243709	6
RANBP1	ENSG00000099901	6
GPX2	ENSG00000176153	8
CDCA7	ENSG00000144354	8
FERMT1	ENSG00000101311	8
SOX9	ENSG00000125398	8
KRT8	ENSG00000170421	8
GUCA2A	ENSG00000197273	1
EPHB3	ENSG00000182580	8
EPCAM	ENSG00000119888	8
GPR183	ENSG00000169508	8
CLCN4	ENSG00000073464	8
HK1	ENSG00000156515	8
IL6R	ENSG00000160712	8
IFIT1	ENSG00000185745	8
EIF2AK3	ENSG00000172071	8
ACKR1	ENSG00000213088	8
ADH1C	ENSG00000248144	8
CD177	ENSG00000204936	8
CD24	ENSG00000272398	8
CXCL8	ENSG00000169429	8
IL1B	ENSG00000125538	7
PCLAF	ENSG00000166803	8
PECAM1	ENSG00000261371	8
PLPP2	ENSG00000141934	4
TRAC	ENSG00000277734	8
TRBC1	ENSG00000211751	4
TRBC2	ENSG00000211772	4
TRDC	ENSG00000211829	8
TRDV1	ENSG00000211804	2
TRGV4	ENSG00000211698	6
TUBB3	ENSG00000258947	6

## Sheet: Human_Xenium_Marker_Celltype
Cell type	Gene
Stem	LGR5
Stem	ASCL2
Stem	RGMB
Stem	OLFM4
Stem	DUT
Stem	PCNA
Stem	RNF43
Stem	SMOC2
Stem	RANBP1
Stem	GPX2
Stem	CDCA7
Stem	FERMT1
Stem	SOX9
Stem	KRT8
Stem	GUCA2A
Stem	EPCAM
Stem	EPHB3
TA	AKR7A3
TA	CXCL3
TA	EBPL
TA	KRTCAP3
TA	LGALS2
TA	PPP1R1B
TA	TKT
TA	PLPP2
TA	CFTR
TA	CMBL
TA	ADH1C
TA	AKR1C3
TA	PRDX4
TA	BRCA2
TA	CKAP4
TA	IMPDH2
TA	LEFTY1
TA	KRT8
TA	GUCA2A
TA	EPCAM
TA_cycling	AKR7A3
TA_cycling	CXCL3
TA_cycling	EBPL
TA_cycling	KRTCAP3
TA_cycling	LGALS2
TA_cycling	PPP1R1B
TA_cycling	TKT
TA_cycling	PLPP2
TA_cycling	CFTR
TA_cycling	CMBL
TA_cycling	ADH1C
TA_cycling	AKR1C3
TA_cycling	PRDX4
TA_cycling	BRCA2
TA_cycling	CKAP4
TA_cycling	IMPDH2
TA_cycling	LEFTY1
TA_cycling	KRT8
TA_cycling	GUCA2A
TA_cycling	EPCAM
TA_cycling	TOP2A
TA_cycling	MKI67
TA_cycling	TYMS
TA_cycling	STMN1
TA_cycling	UBE2C
TA_cycling	CCNB1
TA_cycling	BIRC5
TA_cycling	HMGB2
TA_cycling	PBK
TA_cycling	RRM2
TA_cycling	TK1
TA_cycling	TUBB
TA_cycling	PCLAF
Enterocytes	CHP2
Enterocytes	NXPE4
Enterocytes	SULT1B1
Enterocytes	UGT2A3
Enterocytes	SLC26A2
Enterocytes	SELENBP1
Enterocytes	TMIGD1
Enterocytes	CA2
Enterocytes	SPIB
Enterocytes	CES2
Enterocytes	APOB
Enterocytes	CYP3A4
Enterocytes	MGAM
Enterocytes	CEACAM1
Enterocytes	KRT8
Enterocytes	GUCA2A
Enterocytes	EPCAM
Coloncytes	CA4
Coloncytes	AQP8
Coloncytes	SLC26A3
Coloncytes	CLCA4
Coloncytes	CA1
Coloncytes	CEACAM7
Coloncytes	KRT8
Coloncytes	GUCA2A
Coloncytes	EPCAM
Coloncytes_BEST4	BEST4
Coloncytes_BEST4	OTOP2
Coloncytes_BEST4	KRT8
Coloncytes_BEST4	GUCA2A
Coloncytes_BEST4	EPCAM
Goblet_cell	S100P
Goblet_cell	ITLN1
Goblet_cell	RETNLB
Goblet_cell	TFF1
Goblet_cell	REP15
Goblet_cell	HEPACAM2
Goblet_cell	FABP2
Goblet_cell	CEACAM5
Goblet_cell	WFDC2
Goblet_cell	SPDEF
Goblet_cell	SPINK4
Goblet_cell	KRT8
Goblet_cell	GUCA2A
Goblet_cell	EPCAM
EEC	SCG5
EEC	CRYBA2
EEC	FEV
EEC	CHGB
EEC	NEUROD1
EEC	PAX4
EEC	SCGN
EEC	KRT8
EEC	GUCA2A
EEC	EPCAM
M_cells	PGLYRP1
M_cells	CCL23
M_cells	CCL20
M_cells	CCL15
M_cells	ITGAM
M_cells	MIA
M_cells	KRT8
M_cells	GUCA2A
M_cells	EPCAM
Paneth	ADRA2A
Paneth	ITLN2
Paneth	KLK12
Paneth	KRT8
Paneth	GUCA2A
Paneth	EPCAM
Tuft	SH2D6
Tuft	TRPM5
Tuft	AVIL
Tuft	AZGP1
Tuft	BMX
Tuft	KRT8
Tuft	GUCA2A
Tuft	EPCAM
CXCL1+	PI3
CXCL1+	LCN2
CXCL1+	DUOX2
CXCL1+	DUOXA2
CXCL1+	SAA1
CXCL1+	SAA2
CXCL1+	IDO1
CXCL1+	TFF1
CXCL1+	NOS2
CXCL1+	ALDH1A3
CXCL1+	KRT8
CXCL1+	GUCA2A
CXCL1+	EPCAM
Cycling_cell	TOP2A
Cycling_cell	MKI67
Cycling_cell	TYMS
Cycling_cell	STMN1
Cycling_cell	UBE2C
Cycling_cell	CCNB1
Cycling_cell	BIRC5
ADAMDEC1+	MEG3
ADAMDEC1+	MFAP4
ADAMDEC1+	APOE
ADAMDEC1+	ABCA8
ADAMDEC1+	HAPLN1
ADAMDEC1+	ANGPTL2
ADAMDEC1+	EDIL3
ADAMDEC1+	CCL2
ADAMDEC1+	TCF21
ADAMDEC1+	STMN2
ADAMDEC1+	ADAM28
ADAMDEC1+	FBLN1
ADAMDEC1+	LUM
ADAMDEC1+	CCL13
ADAMDEC1+	GGT5
ADAMDEC1+	PROCR
ADAMDEC1+	SOD3
ADAMDEC1+	LTBP4
ADAMDEC1+	PDGFRA
ADAMDEC1+	COL1A1
ADAMDEC1+	C1S
ADAMDEC1+	SPARCL1
ADAMDEC1+	C1R
IAFs	CHI3L1
IAFs	CTHRC1
IAFs	CXCL1
IAFs	PDPN
IAFs	HIF1A
IAFs	FGF7
IAFs	PLAU
IAFs	IL11
IAFs	FAP
IAFs	TNFRSF11B
IAFs	CXCL6
IAFs	TDO2
IAFs	PTGDS
IAFs	FBLN1
IAFs	LUM
IAFs	GGT5
IAFs	PROCR
IAFs	LTBP4
IAFs	HTRA3
IAFs	TNC
IAFs	BGN
IAFs	THY1
IAFs	LOXL2
IAFs	IGFBP6
IAFs	CXCL8
IAFs	PDGFRA
IAFs	COL1A1
IAFs	C1S
IAFs	SPARCL1
IAFs	C1R
GLIS3_signature	HIF1A
GLIS3_signature	CLU
GLIS3_signature	COL1A1
GLIS3_signature	ACSL4
GLIS3_signature	BDKRB1
GLIS3_signature	COL6A2
GLIS3_signature	GLIS3
GLIS3_signature	LTBP1
GLIS3_signature	MMP2
GLIS3_signature	PTGES
GLIS3_signature	PTGS2
GLIS3_signature	SERPINE1
GLIS3_signature	STC1
GLIS3_signature	TGFBI
GLIS3_signature	WNT5A
GLIS3_signature	CLCN4
GLIS3_signature	COL4A1
GLIS3_signature	COL5A1
GLIS3_signature	GLRX
GLIS3_signature	RCAN1
GLIS3_signature	NRP2
GLIS3_signature	IGFBP3
GLIS3_signature	SPARC
GLIS3_signature	PDGFRA
GLIS3_signature	COL1A1
GLIS3_signature	C1S
GLIS3_signature	SPARCL1
GLIS3_signature	C1R
FRC	CCL19
FRC	RBP5
FRC	FDCSP
FRC	CLU
FRC	C3
FRC	PTGDS
FRC	FBLN1
FRC	LUM
FRC	GGT5
FRC	PROCR
FRC	SOD3
FRC	PDGFRA
FRC	COL1A1
FRC	C1S
FRC	SPARCL1
FRC	C1R
LY6H+	LY6H
LY6H+	DPT
LY6H+	C7
LY6H+	SCN7A
LY6H+	KCNN3
LY6H+	THBS4
LY6H+	FBLN1
LY6H+	LUM
LY6H+	PRELP
LY6H+	SRPX
LY6H+	PDGFRA
LY6H+	COL1A1
LY6H+	C1S
LY6H+	SPARCL1
LY6H+	C1R
RSPO3+	DPT
RSPO3+	RSPO3
RSPO3+	OGN
RSPO3+	SFRP2
RSPO3+	SFRP2
RSPO3+	ADH1B
RSPO3+	FBLN1
RSPO3+	LUM
RSPO3+	IGFBP6
RSPO3+	SRPX
RSPO3+	GREM1
RSPO3+	MGAM
RSPO3+	PDGFRA
RSPO3+	COL1A1
RSPO3+	C1S
RSPO3+	SPARCL1
RSPO3+	C1R
WNT5B+	WNT5B
WNT5B+	NPY
WNT5B+	PTGIS
WNT5B+	F3
WNT5B+	FRZB
WNT5B+	BMP5
WNT5B+	SOX6
WNT5B+	EDNRB
WNT5B+	ENHO
WNT5B+	POSTN
WNT5B+	VSTM2A
WNT5B+	NRG1
WNT5B+	PROCR
WNT5B+	LTBP4
WNT5B+	PDGFD
WNT5B+	PDGFRA
WNT5B+	COL1A1
WNT5B+	C1S
WNT5B+	SPARCL1
WNT5B+	C1R
PERICYTE	FRZB
PERICYTE	GJA4
PERICYTE	NOTCH3
PERICYTE	PDGFRB
PERICYTE	COX4I2
PERICYTE	RGS5
SMC1	DES
SMC1	ACTG2
SMC1	IGFBP5
SMC1	MYL9
SMC1	MYH11
SMC1	MYLK
SMC1	GREM1
SMC1	RGS5
SMC1	GREM2
SMC2	FRZB
SMC2	IGFBP5
SMC2	MYL9
SMC2	MYH11
SMC2	MYLK
SMC2	RERGL
SMC2	PLN
SMC2	SOD3
SMC2	RGS5
CAPILLARY	CLDN5
CAPILLARY	HEY1
CAPILLARY	GJA4
CAPILLARY	VWF
CAPILLARY	PECAM1
ARTERY	PLVAP
ARTERY	CD320
ARTERY	VWF
ARTERY	RAMP3
ARTERY	NOTCH4
ARTERY	SOX18
ARTERY	KDR
ARTERY	VWF
ARTERY	PECAM1
VEIN	CPE
VEIN	CYP3A4
VEIN	VWF
VEIN	PECAM1
VEIN	ACKR1
LEC	LYVE1
LEC	MMRN1
GLIAL	CRYAB
GLIAL	S100B
GLIAL	CDH19
GLIAL	PLP1
GLIAL	SPP1
ICC	ANO1
ICC	SGCZ
ICC	KCNIP4
ICC	NRG1
ICC	KIT
Neurons	TUBA1A
Neurons	UCHL1
Neurons	SNAP25
Neurons	PHOX2B
Neurons	SNCA
Neurons	CD9
Neurons	ZEB2
Neurons	TSHZ2
Neurons	TUBB3
B_cell	CD79A
B_cell	MS4A1
B_cell	CD79B
B_cell	TCL1A
B_cell	ARHGAP24
B_cell	BANK1
B_cell	FCER2
B_cell	CD27
B_cell	FCRL1
B_cell	CHI3L2
B_cell	GPT2
B_cell	PAG1
B_cell	CD24
Plasma_B	SEC11C
Plasma_B	DERL3
Plasma_B	TNFRSF17
Plasma_B	FCRL5
Plasma_B	MZB1
Plasma_B	FKBP11
T_cell	BATF
T_cell	CD69
T_cell	CTLA4
T_cell	FOXP3
T_cell	GZMK
T_cell	TBC1D4
T_cell	TIGIT
T_cell	RORC
T_cell	GZMH
T_cell	IL17A
T_cell	IL4I1
T_cell	KIT
T_cell	AREG
T_cell	CD2
T_cell	CD8A
T_cell	CD8B
T_cell	SELL
T_cell	ICOS
T_cell	CXCR4
T_cell	IL22
T_cell	IL7R
T_cell	RORA
T_cell	ALDOC
T_cell	TNFSF4
T_cell	PCDH9
T_cell	CCL5
T_cell	CD3D
T_cell	CD3E
T_cell	CD3G
T_cell	CD4
T_cell	ETS1
T_cell	CD40LG
T_cell	KLRB1
T_cell	KLRC2
T_cell	KLRG1
T_cell	TRAT1
T_cell	GPR183
T_cell	TRAC
T_cell	TRBC1
T_cell	TRBC2
T_cell	TRDC
T_cell	TRDV1
T_cell	TRGV4
Memory_T	CD69
Memory_T	SELL
Memory_T	CD2
Memory_T	IL7R
Memory_T	RORA
Memory_T	CD3D
Memory_T	CD3E
Memory_T	CD3G
Memory_T	CD4
Memory_T	TRAC
Memory_T	TRAT1
Memory_T	TRBC1
Treg	CTLA4
Treg	FOXP3
Treg	TBC1D4
Treg	TIGIT
Treg	BATF
Treg	IL7R
Treg	CD3D
Treg	CD3E
Treg	CD3G
Treg	CD4
Treg	TRAC
Treg	TRAT1
Treg	TRBC2
Tfh	BATF
Tfh	ICOS
Tfh	IL7R
Tfh	CD3D
Tfh	CD3E
Tfh	CD3G
Tfh	CD4
Tfh	TRAC
Tfh	TRAT1
Th1	CXCR4
Th1	IL7R
Th1	CD3D
Th1	CD3E
Th1	CD3G
Th1	CD4
Th1	ETS1
Th1	CD40LG
Th1	KLRB1
Th1	TRAC
Th1	TRAT1
Th17	IL17A
Th17	IL22
Th17	IL7R
Th17	CCL20
Th17	CD3D
Th17	CD3E
Th17	CD3G
Th17	CD4
Th17	TRAC
Th17	TRAT1
Th2 cell	GATA3
Th2 cell	CD3D
Th2 cell	CD3E
Th2 cell	CD3G
Th2 cell	CD4
Th2 cell	TRAC
Th2 cell	TRAT1
IELs	CD7
IELs	CD247
IELs	ENTPD1
IELs	HOPX
IELs	ID3
IELs	CD3D
IELs	CD3E
IELs	CD3G
IELs	TRAC
Cytotoxic_T	GZMK
Cytotoxic_T	GZMH
Cytotoxic_T	CD8A
Cytotoxic_T	CD8B
Cytotoxic_T	CCL5
Cytotoxic_T	CD3D
Cytotoxic_T	CD3E
Cytotoxic_T	CD3G
Cytotoxic_T	KLRG1
Cytotoxic_T	TRAC
Cytotoxic_T	TRAT1
T_gd	CCL5
T_gd	CD3D
T_gd	CD3E
T_gd	CD3G
T_gd	KLRC2
T_gd	TRDC
T_gd	TRDV1
T_gd	TRGV4
ILC	RORC
ILC	IL4I1
ILC	KIT
ILC	AREG
ILC	ALDOC
ILC	TNFSF4
ILC	PCDH9
ILC	GATA3
NK	NCAM1
NK	EOMES
NK	KLRD1
NK	CD160
NK	KLRF1
NK	NKG7
NK	XCL2
NK	PRF1
Monocyte	CD36
Monocyte	RETN
Monocyte	FGR
Monocyte	S100A12
Monocyte	LST1
Monocyte	AIF1
Monocyte	SPI1
Monocyte	ITGAX
Monocyte	DNASE1L3
Monocyte	CD83
Monocyte	C1orf162
ACT_MAC	FCER1G
ACT_MAC	CLEC10A
ACT_MAC	LST1
ACT_MAC	TYROBP
ACT_MAC	AIF1
ACT_MAC	MNDA
ACT_MAC	CX3CR1
ACT_MAC	JUNB
ACT_MAC	NLRP3
ACT_MAC	FCN1
ACT_MAC	TGFB1
ACT_MAC	CD14
ACT_MAC	EREG
ACT_MAC	CSTA
ACT_MAC	FGR
ACT_MAC	S100A12
ACT_MAC	FGL2
ACT_MAC	CSF3R
ACT_MAC	INHBA
ACT_MAC	LST1
ACT_MAC	AIF1
ACT_MAC	SPI1
ACT_MAC	ITGAX
ACT_MAC	DNASE1L3
ACT_MAC	CD83
ACT_MAC	C1orf162
ACT_MAC	FCER1G
ACT_MAC	TYROBP
ACT_MAC	AIF1
ACT_MAC	CD14
ACT_MAC	C1QB
ACT_MAC	CSF1R
ACT_MAC	MS4A6A
ACT_MAC	MPEG1
ACT_MAC	MS4A7
ACT_MAC	CPVL
ACT_MAC	C1QC
ACT_MAC	IGSF6
ACT_MAC	CYBB
ACT_MAC	CD68
ACT_MAC	CSTA
Macs1	FCER1G
Macs1	TYROBP
Macs1	AIF1
Macs1	CD14
Macs1	C1QB
Macs1	CSF1R
Macs1	MS4A6A
Macs1	MPEG1
Macs1	MS4A7
Macs1	CPVL
Macs1	C1QC
Macs1	IGSF6
Macs1	CYBB
Macs1	CD68
Macs1	CSTA
cDC1	CCL19
cDC1	IRF4
cDC1	IDO2
cDC1	LAMP3
cDC1	CCR7
cDC1	FSCN1
cDC1	BASP1
cDC1	IDO1
cDC1	LST1
cDC1	AIF1
cDC1	SPI1
cDC1	ITGAX
cDC1	DNASE1L3
cDC1	CD83
cDC1	C1orf162
cDC2	MPEG1
cDC2	CPVL
cDC2	IDO2
cDC2	BASP1
cDC2	IRF8
cDC2	CLEC9A
cDC2	IDO1
cDC2	LST1
cDC2	AIF1
cDC2	SPI1
cDC2	ITGAX
cDC2	DNASE1L3
cDC2	CD83
cDC2	C1orf162
NEUTROPHIL	CEACAM8
NEUTROPHIL	MPO
NEUTROPHIL	FUT4
NEUTROPHIL	FCGR3B
NEUTROPHIL	ALPL
NEUTROPHIL	CXCR2
NEUTROPHIL	CMTM2
NEUTROPHIL	PROK2
NEUTROPHIL	CD177
Eosinophil	CLC
Eosinophil	MS4A3
Eosinophil	CCR3
Mast	CPA3
Mast	CTSG
Mast	GATA2
Mast	HDC
Mast	SLC18A2
Mast	HPGDS
Mast	CMA1
Mast	KIT
Ligands_Receptors	IL1R1
Ligands_Receptors	TGFBR1
Ligands_Receptors	TGFBR2
Ligands_Receptors	OSMR
Ligands_Receptors	IL6ST
Ligands_Receptors	TNFRSF1A
Ligands_Receptors	TNFRSF1B
Ligands_Receptors	LIFR
Ligands_Receptors	IL1RL1
Ligands_Receptors	IL1A
Ligands_Receptors	OSM
Ligands_Receptors	IL6
Ligands_Receptors	NLRP3
Ligands_Receptors	TGFB1
Ligands_Receptors	TNF
Ligands_Receptors	TNF
Ligands_Receptors	LIF
Ligands_Receptors	IL33
Ligands_Receptors	AIM2
Ligands_Receptors	PYCARD
Ligands_Receptors	CASP1
Ligands_Receptors	STAT3
Ligands_Receptors	SMAD3
Ligands_Receptors	SMAD4
Ligands_Receptors	NLRC4
Ligands_Receptors	IL17RA
Ligands_Receptors	IL17RC
Ligands_Receptors	IL22RA1
Ligands_Receptors	IL13RA1
Ligands_Receptors	IL4R
Ligands_Receptors	IFNGR1
Ligands_Receptors	IL10RA
Ligands_Receptors	IL18R1
Ligands_Receptors	IL12RB2
Ligands_Receptors	IFNAR1
Ligands_Receptors	IFNLR1
Ligands_Receptors	IL17F
Ligands_Receptors	IL13
Ligands_Receptors	IL4
Ligands_Receptors	IFNG
Ligands_Receptors	IL10
Ligands_Receptors	IL18
Ligands_Receptors	IL12A
Ligands_Receptors	IFNB1
Ligands_Receptors	IFNA4
Ligands_Receptors	IFNL3
Ligands_Receptors	TLR1
Ligands_Receptors	TLR2
Ligands_Receptors	TLR3
Ligands_Receptors	TLR4
Ligands_Receptors	TLR5
Ligands_Receptors	TLR6
Ligands_Receptors	TLR7
Ligands_Receptors	TLR8
Ligands_Receptors	TLR9
Ligands_Receptors	MYD88
Ligands_Receptors	TICAM1
Ligands_Receptors	CARD9
Ligands_Receptors	TMEM173
Ligands_Receptors	DDX58
Ligands_Receptors	IFIH1
Ligands_Receptors	MAVS
Ligands_Receptors	TBK1
Ligands_Receptors	IRF3
Ligands_Receptors	NLRP1
Ligands_Receptors	CASP4
Ligands_Receptors	RELA
Ligands_Receptors	IL6R
Ligands_Receptors	IL1B
Ligands_Receptors	NOD2
Antiviral_Sig	ISG15
Antiviral_Sig	RSAD2
Antiviral_Sig	CXCL10
Antiviral_Sig	IFIT1
ER_stress	XBP1
ER_stress	DDIT3
ER_stress	HSPA5
ER_stress	ATF4
ER_stress	ATF6
ER_stress	ERN1
ER_stress	ERN2
ER_stress	EIF2AK3
HIF1A_sig	HIF1A
HIF1A_sig	ARNT
HIF1A_sig	SLC2A1
HIF1A_sig	LDHA
HIF1A_sig	VEGFA
HIF1A_sig	PDGFB
HIF1A_sig	P4HB
HIF1A_sig	VHL
HIF1A_sig	JUN
HIF1A_sig	ASPH
HIF1A_sig	COPS5
HIF1A_sig	CREB1
HIF1A_sig	EP300
HIF1A_sig	HK1
Pan_epithelial	KRT8
Pan_epithelial	GUCA2A
Pan_epithelial	EPCAM
PAN_ENDOTHELIAL	VWF
PAN_ENDOTHELIAL	PECAM1
PAN_FIBROBLAST	PDGFRA
PAN_FIBROBLAST	COL1A1
PAN_FIBROBLAST	C1S
PAN_FIBROBLAST	SPARCL1
PAN_FIBROBLAST	C1R
PAN_MAC	FCER1G
PAN_MAC	TYROBP
PAN_MAC	AIF1
PAN_MAC	CD14
PAN_MAC	C1QB
PAN_MAC	CSF1R
PAN_MAC	MS4A6A
PAN_MAC	MPEG1
PAN_MAC	MS4A7
PAN_MAC	CPVL
PAN_MAC	C1QC
PAN_MAC	IGSF6
PAN_MAC	CYBB
PAN_MAC	CD68
PAN_MAC	CSTA
Pan_Myeloid	LST1
Pan_Myeloid	AIF1
Pan_Myeloid	SPI1
Pan_Myeloid	ITGAX
Pan_Myeloid	DNASE1L3
Pan_Myeloid	CD83
Pan_Myeloid	C1orf162

## Sheet: Mouse_Xenium_Panel
Gene	Ensembl ID	Probesets
Il1b	ENSMUSG00000027398	5
Epcam	ENSMUSG00000045394	8
Krt18	ENSMUSG00000023043	8
Krt8	ENSMUSG00000049382	8
Muc13	ENSMUSG00000022824	8
Birc5	ENSMUSG00000017716	8
Cdc25c	ENSMUSG00000044201	8
Hmgb2	ENSMUSG00000054717	8
Top2a	ENSMUSG00000020914	8
Lgr5	ENSMUSG00000020140	8
Ascl2	ENSMUSG00000009248	8
Smoc2	ENSMUSG00000023886	8
Cdca7	ENSMUSG00000055612	8
Gpx2	ENSMUSG00000042808	8
Clca3b	ENSMUSG00000037033	8
Kcne3	ENSMUSG00000035165	8
Pycard	ENSMUSG00000030793	8
Sult1a1	ENSMUSG00000030711	8
Hmgcs2	ENSMUSG00000027875	8
Noxa1	ENSMUSG00000036805	8
Cftr	ENSMUSG00000041301	8
C1qbp	ENSMUSG00000018446	8
Fabp2	ENSMUSG00000023057	8
Hsd3b2	ENSMUSG00000063730	8
Cyp2c65	ENSMUSG00000067231	8
Sptssb	ENSMUSG00000043461	8
Car4	ENSMUSG00000000805	8
Slc26a3	ENSMUSG00000001225	8
Aqp8	ENSMUSG00000030762	8
Fxyd4	ENSMUSG00000004988	8
Prss30	ENSMUSG00000024124	8
Ceacam20	ENSMUSG00000070777	8
Cyp2c55	ENSMUSG00000025002	8
Car2	ENSMUSG00000027562	8
Car1	ENSMUSG00000027556	8
Slc6a14	ENSMUSG00000031089	8
Atoh1	ENSMUSG00000073043	8
Spdef	ENSMUSG00000024215	8
Stard10	ENSMUSG00000030688	8
Ramp1	ENSMUSG00000034353	8
Hepacam2	ENSMUSG00000044156	8
Galnt7	ENSMUSG00000031608	8
Hgfac	ENSMUSG00000029102	8
Spink4	ENSMUSG00000028415	4
Rep15	ENSMUSG00000040121	8
Chga	ENSMUSG00000021194	8
Resp18	ENSMUSG00000033061	8
Tph1	ENSMUSG00000040046	8
Gcg	ENSMUSG00000000394	8
Pcsk1n	ENSMUSG00000039278	8
Neurod1	ENSMUSG00000034701	8
Fam183b	ENSMUSG00000049154	7
Fev	ENSMUSG00000055197	8
Avil	ENSMUSG00000025432	8
Sh2d6	ENSMUSG00000052631	8
Trpm5	ENSMUSG00000009246	8
Rgs13	ENSMUSG00000051079	8
Ly6g6f	ENSMUSG00000034923	8
Alox5	ENSMUSG00000025701	8
Anxa8	ENSMUSG00000021950	8
Aldh1a3	ENSMUSG00000015134	8
S100a14	ENSMUSG00000042306	8
Dhrs9	ENSMUSG00000027068	8
Krt17	ENSMUSG00000035557	8
Krt5	ENSMUSG00000061527	8
Saa1	ENSMUSG00000074115	3
Duox2	ENSMUSG00000068452	8
Duoxa2	ENSMUSG00000027225	8
Ido1	ENSMUSG00000031551	8
Pdgfra	ENSMUSG00000029231	8
Dpt	ENSMUSG00000026574	5
Pdpn	ENSMUSG00000028583	8
Col1a1	ENSMUSG00000001506	4
Fn1	ENSMUSG00000026193	7
Lum	ENSMUSG00000036446	7
Ptn	ENSMUSG00000029838	8
Ly6h	ENSMUSG00000022577	8
Adcyap1r1	ENSMUSG00000029778	8
Fibin	ENSMUSG00000074971	8
Kcnn3	ENSMUSG00000000794	8
P2ry1	ENSMUSG00000027765	8
Pcolce2	ENSMUSG00000015354	8
Pi16	ENSMUSG00000024011	8
Cd55	ENSMUSG00000026399	8
Has1	ENSMUSG00000003665	8
C3	ENSMUSG00000024164	4
Il33	ENSMUSG00000024810	8
Gfpt2	ENSMUSG00000020363	8
Col8a1	ENSMUSG00000068196	8
Cilp	ENSMUSG00000042254	8
Rspo3	ENSMUSG00000019880	8
Grem1	ENSMUSG00000074934	7
Igfbp6	ENSMUSG00000023046	8
Clec3b	ENSMUSG00000025784	8
Prss23	ENSMUSG00000039405	8
Tnxb	ENSMUSG00000033327	8
Mfap5	ENSMUSG00000030116	8
Loxl1	ENSMUSG00000032334	8
Adamdec1	ENSMUSG00000022057	3
Wnt2b	ENSMUSG00000027840	8
Mfap4	ENSMUSG00000042436	8
Col15a1	ENSMUSG00000028339	8
Edil3	ENSMUSG00000034488	8
Fgfr2	ENSMUSG00000030849	8
C1qtnf3	ENSMUSG00000058914	8
Wnt4	ENSMUSG00000036856	8
Igfbp3	ENSMUSG00000020427	8
Tcf21	ENSMUSG00000045680	8
Ecm1	ENSMUSG00000028108	6
Lpl	ENSMUSG00000015568	8
Vcan	ENSMUSG00000021614	8
C4b	ENSMUSG00000073418	6
Tmem176a	ENSMUSG00000023367	3
Bmp4	ENSMUSG00000021835	8
Svep1	ENSMUSG00000028369	8
Vcam1	ENSMUSG00000027962	8
Fzd1	ENSMUSG00000044674	8
Il11	ENSMUSG00000004371	8
Mmp3	ENSMUSG00000043613	3
Csf3	ENSMUSG00000038067	8
Serpina3f	ENSMUSG00000066363	8
Serpina3g	ENSMUSG00000041481	8
Fgf7	ENSMUSG00000027208	8
Col18a1	ENSMUSG00000001435	8
Cxcl5	ENSMUSG00000029371	3
Sod2	ENSMUSG00000006818	6
Iigp1	ENSMUSG00000054072	5
Stat1	ENSMUSG00000026104	8
Ccl2	ENSMUSG00000035385	3
Cemip	ENSMUSG00000052353	8
Acsl4	ENSMUSG00000031278	8
Chil1	ENSMUSG00000064246	8
Clu	ENSMUSG00000022037	8
Cthrc1	ENSMUSG00000054196	8
Fap	ENSMUSG00000000392	8
Il7r	ENSMUSG00000003882	8
Inhba	ENSMUSG00000041324	8
Nr4a2	ENSMUSG00000026826	8
Ptges	ENSMUSG00000050737	8
Masp1	ENSMUSG00000022887	8
Ptgs2	ENSMUSG00000032487	8
Sphk1	ENSMUSG00000061878	8
Steap1	ENSMUSG00000015652	8
Tnfrsf11b	ENSMUSG00000063727	8
Tfpi2	ENSMUSG00000029664	8
Tnfrsf12a	ENSMUSG00000023905	8
Tgfbi	ENSMUSG00000035493	8
Col6a2	ENSMUSG00000020241	8
Col4a1	ENSMUSG00000031502	6
Col5a1	ENSMUSG00000026837	8
Col6a1	ENSMUSG00000001119	8
Col6a3	ENSMUSG00000048126	8
Mmp2	ENSMUSG00000031740	8
Arid5b	ENSMUSG00000019947	8
Hif1a	ENSMUSG00000021109	8
Api5	ENSMUSG00000027193	8
Stc1	ENSMUSG00000014813	8
Bdkrb1	ENSMUSG00000041347	8
Glis3	ENSMUSG00000052942	8
Ltbp1	ENSMUSG00000001870	8
Nnmt	ENSMUSG00000032271	8
Gnl3	ENSMUSG00000042354	8
Ccdc80	ENSMUSG00000022665	8
Pde1c	ENSMUSG00000004347	8
Adam12	ENSMUSG00000054555	8
Lif	ENSMUSG00000034394	8
Nuak2	ENSMUSG00000009772	8
Wnt5a	ENSMUSG00000021994	8
Sox6	ENSMUSG00000051910	8
Bmp7	ENSMUSG00000008999	8
Bean1	ENSMUSG00000031872	8
Fgf9	ENSMUSG00000021974	8
Bmp3	ENSMUSG00000029335	8
Procr	ENSMUSG00000027611	8
Bmp2	ENSMUSG00000027358	8
Bmp5	ENSMUSG00000032179	8
Ptgis	ENSMUSG00000017969	8
Nrg1	ENSMUSG00000062991	8
Wnt5b	ENSMUSG00000030170	8
Ccl19	ENSMUSG00000071005	8
Plvap	ENSMUSG00000034845	8
Ptprb	ENSMUSG00000020154	8
Ly6c1	ENSMUSG00000079018	8
Pecam1	ENSMUSG00000020717	8
Icam2	ENSMUSG00000001029	8
Lyve1	ENSMUSG00000030787	8
Mmrn1	ENSMUSG00000054641	8
Reln	ENSMUSG00000042453	8
Flt4	ENSMUSG00000020357	8
Vwf	ENSMUSG00000001930	8
Madcam1	ENSMUSG00000020310	8
Cldn5	ENSMUSG00000041378	8
Ackr1	ENSMUSG00000037872	8
Kdr	ENSMUSG00000062960	8
Tm4sf1	ENSMUSG00000027800	8
Cd320	ENSMUSG00000002308	8
Flt1	ENSMUSG00000029648	8
Adgrl4	ENSMUSG00000039167	8
Adgrf5	ENSMUSG00000056492	8
Gja4	ENSMUSG00000050234	8
Hey1	ENSMUSG00000040289	8
Jag1	ENSMUSG00000027276	8
Notch3	ENSMUSG00000038146	8
Sema3g	ENSMUSG00000021904	8
Myh11	ENSMUSG00000018830	8
Cnn1	ENSMUSG00000001349	8
Grem2	ENSMUSG00000050069	8
Hhip	ENSMUSG00000064325	8
Id4	ENSMUSG00000021379	8
Actg2	ENSMUSG00000059430	8
Mylk	ENSMUSG00000022836	8
Tagln	ENSMUSG00000032085	6
Des	ENSMUSG00000026208	8
Pcp4	ENSMUSG00000090223	7
Rgs5	ENSMUSG00000026678	8
Olfr558	ENSMUSG00000070423	8
Ndufa4l2	ENSMUSG00000040280	8
Rgs4	ENSMUSG00000038530	8
Pdgfrb	ENSMUSG00000024620	8
Pln	ENSMUSG00000038583	8
Higd1b	ENSMUSG00000020928	8
Cox4i2	ENSMUSG00000009876	6
Kit	ENSMUSG00000005672	8
Ano1	ENSMUSG00000031075	8
Nog	ENSMUSG00000048616	8
Piezo2	ENSMUSG00000041482	8
Grpr	ENSMUSG00000031364	8
Lrig1	ENSMUSG00000030029	8
Hand1	ENSMUSG00000037335	8
Enpep	ENSMUSG00000028024	8
Etv1	ENSMUSG00000004151	8
Prkcq	ENSMUSG00000026778	8
S100b	ENSMUSG00000033208	8
Cryab	ENSMUSG00000032060	8
Plp1	ENSMUSG00000031425	8
Scn7a	ENSMUSG00000034810	8
Kcna1	ENSMUSG00000047976	8
Gpr37l1	ENSMUSG00000026424	8
Uchl1	ENSMUSG00000029223	8
Phox2b	ENSMUSG00000012520	8
Snap25	ENSMUSG00000027273	8
Tac1	ENSMUSG00000061762	8
Chat	ENSMUSG00000021919	8
Nos1	ENSMUSG00000029361	8
Vip	ENSMUSG00000019772	8
Tubb3	ENSMUSG00000062380	8
Fam155a	ENSMUSG00000079157	8
Fkbp11	ENSMUSG00000003355	8
Mzb1	ENSMUSG00000024353	8
Sec11c	ENSMUSG00000024516	8
Tnfrsf17	ENSMUSG00000022496	8
Derl3	ENSMUSG00000009092	8
Ccr10	ENSMUSG00000044052	8
Fcmr	ENSMUSG00000042474	8
Fcer2a	ENSMUSG00000005540	8
Cd19	ENSMUSG00000030724	8
Ms4a1	ENSMUSG00000024673	8
Ccr7	ENSMUSG00000037944	8
Aicda	ENSMUSG00000040627	8
Cd79a	ENSMUSG00000003379	8
Cd79b	ENSMUSG00000040592	8
Ly6d	ENSMUSG00000034634	8
Cd3d	ENSMUSG00000032094	8
Cd3e	ENSMUSG00000032093	8
Cd3g	ENSMUSG00000002033	7
Trac	ENSMUSG00000076928	7
Trdc	ENSMUSG00000104876	8
Cd4	ENSMUSG00000023274	8
Sell	ENSMUSG00000026581	8
Tcf7	ENSMUSG00000000782	8
Icos	ENSMUSG00000026009	8
Foxp3	ENSMUSG00000039521	8
Ctla4	ENSMUSG00000026011	8
Izumo1r	ENSMUSG00000031933	8
Ikzf2	ENSMUSG00000025997	8
Tigit	ENSMUSG00000071552	8
Tnfrsf4	ENSMUSG00000029075	8
Il17a	ENSMUSG00000025929	8
Rorc	ENSMUSG00000028150	8
Rora	ENSMUSG00000032238	8
Il13	ENSMUSG00000020383	8
Il4	ENSMUSG00000000869	8
Il5	ENSMUSG00000036117	8
Ifng	ENSMUSG00000055170	8
Cd8a	ENSMUSG00000053977	8
Cd8b1	ENSMUSG00000053044	8
Ccl5	ENSMUSG00000035042	5
Gzma	ENSMUSG00000023132	8
Gzmb	ENSMUSG00000015437	8
Klrg1	ENSMUSG00000030114	8
Cd7	ENSMUSG00000025163	7
Cd247	ENSMUSG00000005763	8
Entpd1	ENSMUSG00000048120	8
Hopx	ENSMUSG00000059325	8
Id3	ENSMUSG00000007872	5
Nkg7	ENSMUSG00000004612	7
Xcl1	ENSMUSG00000026573	6
Klrk1	ENSMUSG00000030149	8
Klrb1b	ENSMUSG00000079298	8
Eomes	ENSMUSG00000032446	8
Klrd1	ENSMUSG00000030165	8
Cd160	ENSMUSG00000038304	8
Prf1	ENSMUSG00000037202	8
Gata3	ENSMUSG00000015619	8
Calca	ENSMUSG00000030669	8
Areg	ENSMUSG00000029378	8
Csf2rb	ENSMUSG00000071713	8
Itgax	ENSMUSG00000030789	8
Plbd1	ENSMUSG00000030214	8
Spi1	ENSMUSG00000002111	8
Fcer1g	ENSMUSG00000058715	7
Lst1	ENSMUSG00000073412	4
Tyrobp	ENSMUSG00000030579	4
Aif1	ENSMUSG00000024397	8
Cx3cr1	ENSMUSG00000052336	8
Dnase1l3	ENSMUSG00000025279	8
Cd83	ENSMUSG00000015396	8
Irf4	ENSMUSG00000021356	8
Irf8	ENSMUSG00000041515	8
Flt3	ENSMUSG00000042817	8
Wdfy4	ENSMUSG00000051506	8
Ido2	ENSMUSG00000031549	8
Cd80	ENSMUSG00000075122	8
Cd86	ENSMUSG00000022901	8
Cd274	ENSMUSG00000016496	8
Itgae	ENSMUSG00000005947	8
Xcr1	ENSMUSG00000060509	8
Clec9a	ENSMUSG00000046080	8
Basp1	ENSMUSG00000045763	8
Cd209a	ENSMUSG00000031494	8
Siglecg	ENSMUSG00000030468	8
Cd209d	ENSMUSG00000031495	8
Siglech	ENSMUSG00000051504	8
Cox6a2	ENSMUSG00000030785	7
Fcgr2b	ENSMUSG00000026656	8
C1qa	ENSMUSG00000036887	3
C1qb	ENSMUSG00000036905	3
Csf1r	ENSMUSG00000024621	8
Fcgr1	ENSMUSG00000015947	8
Ms4a7	ENSMUSG00000024672	8
Trem2	ENSMUSG00000023992	8
Ms4a6d	ENSMUSG00000024679	8
Pf4	ENSMUSG00000029373	8
Ccl8	ENSMUSG00000009185	7
Mpeg1	ENSMUSG00000046805	8
C1qc	ENSMUSG00000036896	5
Cybb	ENSMUSG00000015340	8
Cd68	ENSMUSG00000018774	8
Psap	ENSMUSG00000004207	4
Mgl2	ENSMUSG00000040950	8
Il1a	ENSMUSG00000027399	8
Nlrp3	ENSMUSG00000032691	8
Chil3	ENSMUSG00000040809	8
F10	ENSMUSG00000031444	8
Sirpb1c	ENSMUSG00000074677	8
Ccr5	ENSMUSG00000079227	8
Fcna	ENSMUSG00000026938	8
Csf3r	ENSMUSG00000028859	8
Mcemp1	ENSMUSG00000013974	8
Klra2	ENSMUSG00000030187	8
Ly6i	ENSMUSG00000022586	8
Cd14	ENSMUSG00000051439	5
Ccr2	ENSMUSG00000049103	8
Fcgr3	ENSMUSG00000059498	8
Cd36	ENSMUSG00000002944	8
Retn	ENSMUSG00000012705	8
Fgr	ENSMUSG00000028874	8
Arg1	ENSMUSG00000019987	8
Prok2	ENSMUSG00000030069	8
Il1f9	ENSMUSG00000044103	8
Cxcr2	ENSMUSG00000026180	8
Wfdc21	ENSMUSG00000051748	4
Fpr1	ENSMUSG00000045551	8
Siglecf	ENSMUSG00000039013	8
Cd177	ENSMUSG00000052212	8
Mrgpra2b	ENSMUSG00000096719	8
Tpsab1	ENSMUSG00000024173	8
Fcer1a	ENSMUSG00000005339	8
Cpa3	ENSMUSG00000001865	8
Hdc	ENSMUSG00000027360	8
Cma1	ENSMUSG00000022225	8
Gata2	ENSMUSG00000015053	8
Cyp11a1	ENSMUSG00000032323	8
Il5ra	ENSMUSG00000005364	8
Ms4a3	ENSMUSG00000024681	8
Ccr3	ENSMUSG00000035448	8
Isg15	ENSMUSG00000035692	8
Rsad2	ENSMUSG00000020641	8
Cxcl10	ENSMUSG00000034855	7
Ifit1	ENSMUSG00000034459	8
Xbp1	ENSMUSG00000020484	8
Ddit3	ENSMUSG00000025408	8
Hspa5	ENSMUSG00000026864	5
Atf4	ENSMUSG00000042406	8
Atf6	ENSMUSG00000026663	8
Ern1	ENSMUSG00000020715	8
Ern2	ENSMUSG00000030866	8
Eif2ak3	ENSMUSG00000031668	8
Arnt	ENSMUSG00000015522	8
Slc2a1	ENSMUSG00000028645	8
Ldha	ENSMUSG00000063229	8
Vegfa	ENSMUSG00000023951	8
Pdgfb	ENSMUSG00000000489	8
P4hb	ENSMUSG00000025130	8
Vhl	ENSMUSG00000033933	8
Jun	ENSMUSG00000052684	4
Asph	ENSMUSG00000028207	8
Cops5	ENSMUSG00000025917	8
Creb1	ENSMUSG00000025958	8
Ep300	ENSMUSG00000055024	8
Hk1	ENSMUSG00000037012	8
Il1r1	ENSMUSG00000026072	8
Tgfbr1	ENSMUSG00000007613	8
Tgfbr2	ENSMUSG00000032440	8
Osmr	ENSMUSG00000022146	8
Il6ra	ENSMUSG00000027947	8
Il6st	ENSMUSG00000021756	8
Il17ra	ENSMUSG00000002897	8
Il17rc	ENSMUSG00000030281	8
Il22ra1	ENSMUSG00000037157	8
Il11ra1	ENSMUSG00000073889	8
Il13ra1	ENSMUSG00000017057	8
Il4ra	ENSMUSG00000030748	8
Ifngr1	ENSMUSG00000020009	8
Tnfrsf1a	ENSMUSG00000030341	8
Tnfrsf1b	ENSMUSG00000028599	8
Il10ra	ENSMUSG00000032089	8
Il18r1	ENSMUSG00000026070	8
Il12rb2	ENSMUSG00000018341	8
Ifnar1	ENSMUSG00000022967	8
Ifnlr1	ENSMUSG00000062157	8
Lifr	ENSMUSG00000054263	8
Il1rl1	ENSMUSG00000026069	8
Tgfb1	ENSMUSG00000002603	8
Osm	ENSMUSG00000058755	8
Il6	ENSMUSG00000025746	8
Il17f	ENSMUSG00000041872	8
Tnf	ENSMUSG00000024401	8
Il10	ENSMUSG00000016529	8
Il18	ENSMUSG00000039217	8
Il12a	ENSMUSG00000027776	8
Ifnb1	ENSMUSG00000048806	7
Ifnl3	ENSMUSG00000060747	5
Tlr1	ENSMUSG00000044827	8
Tlr2	ENSMUSG00000027995	8
Tlr3	ENSMUSG00000031639	8
Tlr4	ENSMUSG00000039005	8
Tlr5	ENSMUSG00000079164	8
Tlr6	ENSMUSG00000051498	8
Tlr7	ENSMUSG00000044583	8
Tlr8	ENSMUSG00000040522	8
Tlr9	ENSMUSG00000045322	8
Myd88	ENSMUSG00000032508	8
Ticam1	ENSMUSG00000047123	8
Nod2	ENSMUSG00000055994	8
Card9	ENSMUSG00000026928	8
Cgas	ENSMUSG00000032344	8
Tmem173	ENSMUSG00000024349	8
Ddx58	ENSMUSG00000040296	8
Ifih1	ENSMUSG00000026896	8
Mavs	ENSMUSG00000037523	8
Tbk1	ENSMUSG00000020115	8
Irf3	ENSMUSG00000003184	8
Nlrp1a	ENSMUSG00000069830	8
Nlrc4	ENSMUSG00000039193	8
Aim2	ENSMUSG00000037860	8
Casp1	ENSMUSG00000025888	8
Casp4	ENSMUSG00000033538	8
Stat3	ENSMUSG00000004040	8
Rela	ENSMUSG00000024927	8
Smad3	ENSMUSG00000032402	8
Smad4	ENSMUSG00000024515	8
Ifnl2	ENSMUSG00000059128	6
Nlrp1b	ENSMUSG00000070390	8
Col10a1	ENSMUSG00000039462	8
Lama1	ENSMUSG00000032796	8
Postn	ENSMUSG00000027750	5
Thbs1	ENSMUSG00000040152	8
Tnc	ENSMUSG00000028364	8
Vim	ENSMUSG00000026728	7

## Sheet: Mouse_Xenium_Marker_Celltype
Celltype	Markers
Pan Epithelial	Epcam
Pan Epithelial	Krt18
Pan Epithelial	Krt8
Pan Epithelial	Muc13
Cycling_cell	Birc5
Cycling_cell	Cdc25c
Cycling_cell	Hmgb2
Cycling_cell	Top2a
Stem	Lgr5
Stem	Ascl2
Stem	Cdca7
Stem	Gpx2
Stem	Clca3b
Stem	Kcne3
TA	Sult1a1
TA	Hmgcs2
TA	Noxa1
TA	Cftr
TA	C1qbp
Enterocytes	Fabp2
Enterocytes	Hsd3b2
Enterocytes	Cyp2c65
Enterocytes	Sptssb
Enterocytes	Car4
Enterocytes	Slc26a3
Enterocytes	Aqp8
Enterocytes	Fxyd4
Enterocytes	Prss30
Enterocytes	Ceacam20
Enterocytes	Cyp2c55
Enterocytes	Car2
Enterocytes	Car1
Enterocytes	Slc6a14
Goblet	Atoh1
Goblet	Spdef
Goblet	Stard10
Goblet	Hepacam2
Goblet	Galnt7
Goblet	Hgfac
Goblet	Spink4
Goblet	Rep15
Goblet	Ramp1
Enteroendocrine	Chga
Enteroendocrine	Tph1
Enteroendocrine	Gcg
Enteroendocrine	Pcsk1n
Enteroendocrine	Neurod1
Enteroendocrine	Fam183b
Enteroendocrine	Fev
Enteroendocrine	Resp18
Tuft	Avil
Tuft	Sh2d6
Tuft	Trpm5
Tuft	Rgs13
Tuft	Ly6g6f
Tuft	Alox5
Wound associated epithelial	Anxa8
Wound associated epithelial	Aldh1a3
Wound associated epithelial	S100a14
Wound associated epithelial	Dhrs9
Wound associated epithelial	Krt17
Wound associated epithelial	Krt5
Wound associated epithelial	Saa1
Wound associated epithelial	Duox2
Wound associated epithelial	Duoxa2
Pan Fibroblast	Pdgfra
Pan Fibroblast	Dpt
Pan Fibroblast	Pdpn
Glia	Ptn
mLY6H+	Smoc2
mLY6H+	Ly6h
mLY6H+	Adcyap1r1
mWNT5B+	Fibin
mLY6H+	Kcnn3
mLY6H+	P2ry1
mRspo3+	Lum
mRspo3+	Pcolce2
mRspo3+	Pi16
mRspo3+	Cd55
mRspo3+	Has1
mRspo3+	Gfpt2
mRspo3+	Col8a1
mRspo3+	Cilp
ICC	Rspo3
mRspo3+	Igfbp6
mRspo3+	Prss23
LEC	Tnxb
mRspo3+	Mfap5
mRspo3+	Loxl1
mADAMDEC1+	Adamdec1
mADAMDEC1+	Wnt2b
mADAMDEC1+	Clec3b
mADAMDEC1+	Mfap4
mADAMDEC1+	Col15a1
mADAMDEC1+	Edil3
mADAMDEC1+	Fgfr2
mADAMDEC1+	C1qtnf3
mADAMDEC1+	Tcf21
TA	Wnt4
TA	Igfbp3
mADAMDEC1+	Lpl
mADAMDEC1+	Ecm1
mADAMDEC1+	Vcan
mADAMDEC1+	Tmem176a
mADAMDEC1+	Svep1
mADAMDEC1+	Vcam1
Muscle	Fzd1
mIAF	Csf3
mIAF	Serpina3f
mIAF	Serpina3g
mIAF	Fgf7
Pericytes	Col18a1
TA	Cxcl5
mIAF	Sod2
mIAF	Iigp1
mIAF	Stat1
mIAF	Ccl2
mIAF	Cemip
mIAF	C4b
IAF_human_enriched	Chil1
IAF_human_enriched	Cthrc1
IAF_human_enriched	Mmp3
IAF_human_enriched	Nr4a2
IAF_human_enriched	Masp1
Act. Macs	Ptgs2
IAF_human_enriched	Sphk1
IAF_human_enriched	Steap1
IAF_human_enriched	Tnfrsf11b
IAF_human_enriched	Tfpi2
TA	Tnfrsf12a
Glis3_signature	Col6a3
Glis3_signature	Api5
Glis3_signature	Ptges
Glis3_signature	Stc1
Glis3_signature	Acsl4
Glis3_signature	Nnmt
Glis3_signature_human_sig	Gnl3
Glis3_signature_human_sig	Ccdc80
Glis3_signature_human_sig	Ltbp1
Glis3_signature_human_sig	Pde1c
Glis3_signature_human_sig	Col6a2
Glis3_signature_human_sig	Clu
Glis3_signature_human_sig	Adam12
Glis3_signature_human_sig	Fap
Glis3_signature_human_sig	Arid5b
Glis3_signature_human_sig	Mmp2
Glis3_signature_human_sig	Tgfbi
Glis3_signature_human_sig	Il11
Glis3_signature_human_sig	Glis3
Glis3_signature_human_sig	Bdkrb1
Glis3_signature_human_sig	Nuak2
mWNT5B+	Wnt5a
mWNT5B+	Sox6
mWNT5B+	Bmp7
mWNT5B+	Bean1
mWNT5B+	Fgf9
mWNT5B+	Bmp3
mWNT5B+	Procr
mWNT5B+	Bmp2
mWNT5B+	Bmp5
ICC	Ptgis
mIAF	Nrg1
mWNT5B+	Wnt5b
mWNT5B+	Bmp4
mCCL19+	Ccl19
mCCL19+	C3
Pan Endothelial_nonL	Plvap
Pan Endothelial_nonL	Ptprb
Pan Endothelial_nonL	Ly6c1
Pan Endothelial	Pecam1
Pan Endothelial	Icam2
LEC	Mmrn1
LEC	Reln
LEC	Flt4
Venule/Veins	Vwf
Venule/Veins	Madcam1
Venule/Veins	Cldn5
Venule/Veins	Ackr1
Capillaries	Kdr
Capillaries	Tm4sf1
Stem	Cd320
Artery/Arteriole	Adgrl4
Artery/Arteriole	Adgrf5
Artery/Arteriole	Gja4
Artery/Arteriole	Hey1
TA	Jag1
Artery/Arteriole	Sema3g
Artery/Arteriole	Flt1
Muscle	Myh11
Muscle	Cnn1
Muscle	Grem1
Muscle	Grem2
Muscle	Hhip
Muscle	Id4
Muscle	Actg2
Muscle	Mylk
Muscle	Tagln
Muscle	Des
Muscle	Pcp4
Pericytes	Rgs5
Pericytes	Olfr558
Pericytes	Notch3
Pericytes	Ndufa4l2
Pericytes	Rgs4
Pericytes	Pdgfrb
Pericytes	Pln
Pericytes	Higd1b
Pericytes	Cox4i2
ICC	Ano1
ICC	Nog
ICC	Piezo2
ICC	Grpr
ICC	Lrig1
ICC	Hand1
ICC	Enpep
ICC	Etv1
ICC	Prkcq
Glia	S100b
Glia	Cryab
Glia	Plp1
Glia	Scn7a
Glia	Kcna1
Glia	Gpr37l1
Neurons	Uchl1
Neurons	Phox2b
Neurons	Snap25
Neurons	Tac1
Neurons	Chat
Neurons	Nos1
Neurons	Vip
Neurons	Tubb3
Neurons	Fam155a
Plasma B	Fkbp11
Plasma B	Mzb1
Plasma B	Sec11c
Plasma B	Tnfrsf17
Plasma B	Derl3
Plasma B	Ccr10
Follicular B	Fcmr
Follicular B	Fcer2a
Follicular B	Cd19
Follicular B	Ms4a1
Follicular B	Aicda
Pan B cells	Cd79a
Pan B cells	Cd79b
TA	Ly6d
T cells	Cd3d
T cells	Cd3e
T cells	Cd3g
T cells	Trac
T cells	Trdc
Naïve Cd4 T	Cd4
Naïve Cd4 T	Sell
TA	Tcf7
Naïve Cd4 T	Il7r
Naïve Cd4 T	Icos
cDC2	Ccr7
Treg	Foxp3
Treg	Ctla4
Treg	Izumo1r
Treg	Ikzf2
Treg	Tigit
Treg	Tnfrsf4
T subsets	Il17a
T subsets	Rora
T subsets	Il5
CD8 T	Cd8a
CD8 T	Cd8b1
CD8 T	Ccl5
CD8 T	Gzma
CD8 T	Gzmb
CD8 T	Klrg1
pDCs	Cd7
IEL	Cd247
IEL	Entpd1
IEL	Hopx
IEL	Id3
NK	Nkg7
NK	Xcl1
NK	Klrk1
NK	Klrb1b
NK	Eomes
NK	Klrd1
NK	Cd160
NK	Prf1
ILCs	Gata3
ILCs	Calca
Wound associated epithelial	Areg
ILCs	Rorc
Pan myeloid	Itgax
Pan myeloid	Plbd1
Pan myeloid	Spi1
Pan myeloid	Fcer1g
Pan myeloid	Lst1
Pan myeloid	Tyrobp
Pan myeloid	Aif1
Pan myeloid	Cx3cr1
Pan myeloid	Dnase1l3
cDC1	Irf4
cDC2	Irf8
Pan DCs	Flt3
Pan DCs	Wdfy4
Pan DCs	Ido2
Pan DCs	Cd80
Pan DCs	Cd86
Pan DCs	Cd274
cDC1	Itgae
cDC1	Xcr1
cDC1	Clec9a
cDC1	Basp1
cDC2	Cd209a
cDC2	Siglecg
cDC2	Ido1
pDCs	Cd209d
pDCs	Siglech
pDCs	Cox6a2
Macrophages	C1qa
Macrophages	C1qb
Macrophages	Csf1r
Macrophages	Fcgr1
Macrophages	Ms4a7
Macrophages	Trem2
Macrophages	Ms4a6d
TRMacs	Lyve1
Macrophages	Ccl8
pDCs	Mpeg1
Macrophages	C1qc
Macrophages	Cybb
Macrophages	Csf2rb
Macrophages	Fcgr2b
Macrophages	Mgl2
Macrophages	Pf4
Macrophages	Psap
Macrophages	Cd68
cDC2	Cd83
Activated Macs	Chil3
Activated Macs	F10
Activated Macs	Sirpb1c
Activated Macs	Inhba
Activated Macs	Ccr5
Activated Macs	Fcna
Activated Macs	Csf3r
Activated Macs	Klra2
Activated Macs	Ly6i
Monocytes	Arg1
Monocytes	Cd14
Monocytes	Ccr2
Monocytes	Fcgr3
Monocytes	Retn
Monocytes	Fgr
Pan Endothelial_nonL	Cd36
Neutrophils	Prok2
Neutrophils	Il1f9
Neutrophils	Cxcr2
Neutrophils	Wfdc21
Neutrophils	Fpr1
Neutrophils	Siglecf
Neutrophils	Cd177
Neutrophils	Mcemp1
Neutrophils	Mrgpra2b
Mast	Tpsab1
Mast	Fcer1a
Mast	Cpa3
Mast	Hdc
Mast	Cma1
Mast	Kit
Mast	Gata2
Mast	Cyp11a1
Eosinophils	Il5ra
Eosinophils	Ms4a3
Eosinophils	Ccr3
Antiviral_sig	Isg15
Antiviral_sig	Rsad2
Antiviral_sig	Cxcl10
Antiviral_sig	Ifit1
ERstress_sig	Xbp1
ERstress_sig	Ddit3
ERstress_sig	Hspa5
ERstress_sig	Atf4
ERstress_sig	Atf6
ERstress_sig	Ern1
ERstress_sig	Ern2
ERstress_sig	Eif2ak3
Hypoxia_sig	Hif1a
Hypoxia_sig	Arnt
Hypoxia_sig	Slc2a1
Hypoxia_sig	Ldha
Hypoxia_sig	Vegfa
Hypoxia_sig	Pdgfb
Hypoxia_sig	P4hb
Hypoxia_sig	Vhl
Hypoxia_sig	Jun
Hypoxia_sig	Asph
Hypoxia_sig	Cops5
Hypoxia_sig	Creb1
Hypoxia_sig	Ep300
Hypoxia_sig	Hk1
Ligands and receptors	Il1r1
Ligands and receptors	Tgfbr1
Ligands and receptors	Tgfbr2
Ligands and receptors	Osmr
Ligands and receptors	Il6ra
Ligands and receptors	Il6st
Ligands and receptors	Il17ra
Ligands and receptors	Il17rc
Ligands and receptors	Il22ra1
Ligands and receptors	Il11ra1
Ligands and receptors	Il13ra1
Ligands and receptors	Il4ra
Ligands and receptors	Ifngr1
Ligands and receptors	Tnfrsf1a
Ligands and receptors	Tnfrsf1b
Ligands and receptors	Il10ra
Ligands and receptors	Il18r1
Ligands and receptors	Il12rb2
Ligands and receptors	Ifnar1
Ligands and receptors	Ifnlr1
Ligands and receptors	Lifr
Ligands and receptors	Il1rl1
Ligands and receptors	Il1b
Ligands and receptors	Il1a
Ligands and receptors	Tgfb1
Ligands and receptors	Osm
Ligands and receptors	Il6
Ligands and receptors	Il17f
Ligands and receptors	Il13
Ligands and receptors	Il4
Ligands and receptors	Ifng
Ligands and receptors	Tnf
Ligands and receptors	Il10
Ligands and receptors	Il12a
Ligands and receptors	Ifnb1
Ligands and receptors	Ifnl3
Ligands and receptors	Lif
Ligands and receptors	Il33
Ligands and receptors	Tlr1
Ligands and receptors	Tlr2
Ligands and receptors	Tlr3
Ligands and receptors	Tlr4
Ligands and receptors	Tlr5
Ligands and receptors	Tlr6
Ligands and receptors	Tlr7
Ligands and receptors	Tlr8
Ligands and receptors	Tlr9
Ligands and receptors	Myd88
Ligands and receptors	Ticam1
Ligands and receptors	Nod2
Ligands and receptors	Card9
Ligands and receptors	Cgas
Ligands and receptors	Tmem173
Ligands and receptors	Ddx58
Ligands and receptors	Ifih1
Ligands and receptors	Mavs
Ligands and receptors	Tbk1
Ligands and receptors	Irf3
Ligands and receptors	Nlrp1a
Ligands and receptors	Nlrc4
Ligands and receptors	Nlrp3
Ligands and receptors	Aim2
Ligands and receptors	Pycard
Ligands and receptors	Casp1
Ligands and receptors	Casp4
Ligands and receptors	Stat3
Ligands and receptors	Rela
Ligands and receptors	Smad3
Ligands and receptors	Smad4
Ligands and receptors	Il18
Ligands and receptors	Ifnl2
Ligands and receptors	Nlrp1b
Fibrosis	Col1a1
Fibrosis	Col4a1
Fibrosis	Col5a1
Fibrosis	Col6a1
Fibrosis	Col10a1
Fibrosis	Fn1
Fibrosis	Lama1
Fibrosis	Postn
Fibrosis	Thbs1
Fibrosis	Tnc
Fibrosis	Vim
