# Supplementary material for: Bidirectional CRISPR screens decode a GLIS3-dependent fibrotic cell circuit
Source: Nature. 2026 Jan 7;650(8103):997–1006. doi: 10.1038/s41586-025-09907-x (PMC12820784; doi:10.1038/s41586-025-09907-x)
Supplement: Supplementary file 6 — Ligands used for stimulations—see guide for details. [file 41586_2025_9907_MOESM6_ESM.xlsx]

## Sheet: Sheet1
Agonist	Concentration	Vendor	Catalog
CCN5	10ng/ml	LSBio	LS-G84-5
CSH1	10ng/ml	RND systems	5757-PL-025/CF
CT-1	10ng/ml	Peprotech	300-32
EGF	10ng/ml	Peprotech	AF-100-15
ENAMPT	10ng/ml	Peprotech	130-09
GDF1	10ng/ml	R&D Systems	6937-GD-010
GDF3	10ng/ml	R&D Systems	5754-G3-010
GH2	10ng/ml	RND systems	7668-GH-025/CF
IFN-γ	10ng/ml	PeproTech	300-02
IFN-λ	10ng/ml	Peprotech	300-02L
IGF-1	10ng/ml	Peprotech	100-11
IL-12	10ng/ml	RND systems	219-IL-005/CF
IL-13	10ng/ml	Peprotech	200-13
IL-17A	10ng/ml	Peprotech	200-17
IL-17C	10ng/ml	RND systems	1234-IL-025/CF
IL-18	10ng/ml	R&D	9124-IL-010
IL-1α	10ng/ml	Peprotech	200-01A
IL-1β	10ng/ml	Invivogen	rcyec-hil1b
IL-27	10ng/ml	Peprotech	200-38
IL-31	10ng/ml	Peprotech	200-31
IL-33	10ng/ml	Peprotech	200-33
IL-36β	10ng/ml	Peprotech	200-36B
IL-36γ	10ng/ml	Peprotech	200-36G
IL-37	10ng/ml	Peprotech	200-39
IL-4	10ng/ml	PeproTech	200-04
IL-6	10ng/ml	PeproTech	200-06
INS	10ng/ml	RND systems	3435/10
LEFTY2	10ng/ml	RND systems	746-LF-025/CF
LIF	10ng/ml	Peprotech	300-05
OSM	10ng/ml	Peprotech	300-10T
RETN	10ng/ml	Peprotech	450-19
TGF-β	10ng/ml	Invivogen	rcyc-htgfb1
TNFα	10ng/ml	Invivogen	rcyc-htnfa
TSLP	10ng/ml	Peprotech	300-62
VGF	10ng/ml	Abbexa	abx069665
Pam3CSK4	100ng/ml	Invivogen	tlrl-pms
polyI:C	30ng/ml	Invivogen	tlrl-pic
LPS	10ng/ml	Invivogen	tlrl-eklps
FLA-ST	10ng/ml	Invivogen	tlrl-epstfla-5
FSL-1	10ng/ml	Invivogen	tlrl-fsl
Imiquimod	250ng/ml	Invivogen	tlrl-imqs
ssRNA40	240ng/ml	Invivogen	tlrl-lrna40
ODN2006	5uM	Invivogen	tlrl-2006
BGP	10ug/ml	Invivogen	tlrl-bgp
iE-DAP	10ng/ml	Invivogen	tlrl-dap
MDP	10ng/ml	Invivogen	tlrl-mdp
Lyovec polydAdT	500ng/ml	Invivogen	tlrl-isdc
ATP	5mM	invivogen	tlrl-atpl
Adenosine	10µM	Cayman	21232
IgG complex - BSA complexed to antibody
Bovine Serum Albumin Polyclonal Antibody	50ul	Invitrogen	A11133
BSA	1.3 mg/ml	Sigma	A9418-5G
