# Supplementary material for: Bidirectional CRISPR screens decode a GLIS3-dependent fibrotic cell circuit
Source: Nature. 2026 Jan 7;650(8103):997–1006. doi: 10.1038/s41586-025-09907-x (PMC12820784; doi:10.1038/s41586-025-09907-x)
Supplement: Supplementary file 7 — Oligos used for CRISPR and qPCR—see guide for details. [file 41586_2025_9907_MOESM7_ESM.xlsx]

## Sheet: qPCR Primers
Gene	Species	Target	Orientation (5->3)	Sequence
HPRT	Human	mRNA	Fwd	CCTGGCGTCGTGATTAGTGAT
			Rev	AGACGTTCAGTCCTGTCCATAA
TGFBR1	Human	mRNA	Fwd	ACGGCGTTACAGTGTTTCTG
			Rev	GCACATACAAACGGCCTATCTC
TGFBR2	Human	mRNA	Fwd	GTAGCTCTGATGAGTGCAATGAC
			Rev	CAGATATGGCAACTCCCAGTG
IL1R1	Human	mRNA	Fwd	ATGAAATTGATGTTCGTCCCTGT
			Rev	ACCACGCAATAGTAATGTCCTG
IL11	Human	mRNA	Fwd	TCTCTCCTGGCGGACACG
			Rev	AATCCAGGTTGTGGTCCCC
GLIS3	Human	mRNA	Fwd	ACAACCCCTCCTCCCAGTTA
			Rev	TGATGTGGTGAGGAGATGGA
TGFB1	Human	mRNA	Fwd	GGCCAGATCCTGTCCAAGC
			Rev	GTGGGTTTCCACCATTAGCAC
IL1B1	Human	mRNA	Fwd	ATGATGGCTTATTACAGTGGCAA
			Rev	GTCGGAGATTCGTAGCTGGA
ABL2	Human	mRNA	Fwd	GTTGAACCCCAGGCACTAAAT
			Rev	CAACGAAGAGATTAGGGTCACTC
ACSL4	Human	mRNA	Fwd	CATCCCTGGAGCAGATACTCT
			Rev	TCACTTAGGATTTCCCTGGTCC
CD82	Human	mRNA	Fwd	TGTCCTGCAAACCTCCTCCA
			Rev	CCATGAGCATAGTGACTGCCC
COL3A1	Human	mRNA	Fwd	GGAGCTGGCTACTTCTCGC
			Rev	GGGAACATCCTCCTTCAACAG
COL4A1	Human	mRNA	Fwd	GGACTACCTGGAACAAAAGGG
			Rev	GCCAAGTATCTCACCTGGATCA
COL5A1	Human	mRNA	Fwd	GCCCGGATGTCGCTTACAG
			Rev	AAATGCAGACGCAGGGTACAG
COL6A1	Human	mRNA	Fwd	ACAGTGACGAGGTGGAGATCA
			Rev	GATAGCGCAGTCGGTGTAGG
COL6A2	Human	mRNA	Fwd	GACTCCACCGAGATCGACCA
			Rev	CTTGTAGCACTCTCCGTAGGC
COL6A3	Human	mRNA	Fwd	ATGAGGAAACATCGGCACTTG
			Rev	GGGCATGAGTTGTAGGAAAGC
COL7A1	Human	mRNA	Fwd	TTACGCCGCTGACATTGTGTT
			Rev	ACCAGCCCTTCGAGAAAGC
COTL1	Human	mRNA	Fwd	CCAAGATCGACAAAGAGGCTT
			Rev	CGATGGTGGAGCCGTCATATTT
GK	Human	mRNA	Fwd	CTGGGACAAGATAACTGGAGAGC
			Rev	TCAACGGTAGACTGGGTTCTTA
INHBA	Human	mRNA	Fwd	CCTCCCAAAGGATGTACCCAA
			Rev	CTCTATCTCCACATACCCGTTCT
LIF	Human	mRNA	Fwd	CCAACGTGACGGACTTCCC
			Rev	TACACGACTATGCGGTACAGC
MAP3K4	Human	mRNA	Fwd	CCCGAGACCGAGTCAGAAC
			Rev	TGCGTTTCATCTGTCGAGGTG
MMP1	Human	mRNA	Fwd	AAAATTACACGCCAGATTTGCC
			Rev	GGTGTGACATTACTCCAGAGTTG
MMP2	Human	mRNA	Fwd	TACAGGATCATTGGCTACACACC
			Rev	GGTCACATCGCTCCAGACT
MMP3	Human	mRNA	Fwd	AGTCTTCCAATCCTACTGTTGCT
			Rev	TCCCCGTCACCTCCAATCC
PDGFRA	Human	mRNA	Fwd	TGGCAGTACCCCATGTCTGAA
			Rev	CCAAGACCGTCACAAAAAGGC
PRRX1	Human	mRNA	Fwd	CAGGCGGATGAGAACGTGG
			Rev	AAAAGCATCAGGATAGTGTGTCC
PTGES	Human	mRNA	Fwd	TCCTAACCCTTTTGTCGCCTG
			Rev	CGCTTCCCAGAGGATCTGC
PTGS1	Human	mRNA	Fwd	CGCCAGTGAATCCCTGTTGTT
			Rev	AAGGTGGCATTGACAAACTCC
PTGS2	Human	mRNA	Fwd	CTGGCGCTCAGCCATACAG
			Rev	CGCACTTATACTGGTCAAATCCC
SERPINE1	Human	mRNA	Fwd	ACCGCAACGTGGTTTTCTCA
			Rev	TTGAATCCCATAGCTGCTTGAAT
SLC16A3	Human	mRNA	Fwd	CCATGCTCTACGGGACAGG
			Rev	GCTTGCTGAAGTAGCGGTT
TFPI2	Human	mRNA	Fwd	CTGGGGCTGTCGATTCTGC
			Rev	TCTCCGCGTTATTTCCTGTTG
TGFBI	Human	mRNA	Fwd	CACTCTCAAACCTTTACGAGACC
			Rev	CGTTGCTAGGGGCGAAGATG
TNFRSF11B	Human	mRNA	Fwd	GCGCTCGTGTTTCTGGACA
			Rev	AGTATAGACACTCGTCACTGGTG
WNT5B	Human	mRNA	Fwd	GCTTCTGACAGACGCCAACT
			Rev	CACCGATGATAAACATCTCGGG
ARHGAP22	Human	mRNA	Fwd	GGCAGCGCCTAGAGGAAAC
			Rev	CACGTCTGTTGTGCTGTCAAA
DDA1	Human	mRNA	Fwd	TTTAGTCGATTTCACGCGGAC
			Rev	ATCTGTTCAGACGGGTACTCG
MICAL2	Human	mRNA	Fwd	GCGGGGCAGGTTTTTGAGA
			Rev	CAGGTGTCGTGTGAGAATGTT
MTURN	Human	mRNA	Fwd	CGTTGCGGAGAAATGGTGC
			Rev	CGTAGAAATCCATCCTGCGTTC
PDLIM1	Human	mRNA	Fwd	CCCAGCAGATAGACCTCCAG
			Rev	TCTGAGCTTCCAAGTGTGTCATA
PLAUR	Human	mRNA	Fwd	TGTAAGACCAACGGGGATTGC
			Rev	AGCCAGTCCGATAGCTCAGG
SMOX	Human	mRNA	Fwd	CGGATGACCCTCTCAGTCG
			Rev	GCGTGTCCAAGTTTCACACT
TMEM45A	Human	mRNA	Fwd	GCATGGCTTTAACTGGCATGG
			Rev	CAGCCCAGGAGTTGATTCCA
UPP1	Human	mRNA	Fwd	TGATTGCCCCGTCAGACTTTT
			Rev	CACCAACGCACCTGATGAAG
XYLT1	Human	mRNA	Fwd	CACACCCAAGTCCGCTCATC
			Rev	GTTCGCACTTTCTCTTTCGGC
CCL2	Human	mRNA	Fwd	CAGCCAGATGCAATCAATGCC
			Rev	TGGAATCCTGAACCCACTTCT
CRISPLD2	Human	mRNA	Fwd	GCCCAACGTCACTCTCTTAGA
			Rev	GTTGTGCAGCATGAGGATCTC
NFKB2	Human	mRNA	Fwd	ATGGAGAGTTGCTACAACCCA
			Rev	CTGTTCCACGATCACCAGGTA
PXDN	Human	mRNA	Fwd	AATCAGAGAGATCCAACCTGGG
			Rev	AATGCTCCACTAGGTATCCTCTT
SHC1	Human	mRNA	Fwd	TACTTGGTTCGGTACATGGGT
			Rev	CTGAGTCCGGGTGTTGAAGTC
Eef2	Mouse	mRNA	Fwd	CCGACTCCCTTGTGTGCAA
			Rev	AGTTCAGGTCGTTCTCAGAGAG
Il11	Mouse	mRNA	Fwd	GCGCTGTTCTCCTAACCCG
			Rev	GAGTCCAGACTGTGATCTCCG
Col1a1	Mouse	mRNA	Fwd	GCTCCTCTTAGGGGCCACT
			Rev	ATTGGGGACCCTTAGGCCAT
Col5a1	Mouse	mRNA	Fwd	CTTCGCCGCTACTCCTGTTC
			Rev	CCCTGAGGGCAAATTGTGAAAA
Col5a2	Mouse	mRNA	Fwd	TTGGAAACCTTCTCCATGTCAGA
			Rev	TCCCCAGTGGGTGTTATAGGA
Col6a1	Mouse	mRNA	Fwd	CTGCTGCTACAAGCCTGCT
			Rev	GCACGAAGAATAGATCCACAGGG
Glis3	Mouse	mRNA	Fwd	TGTGGCATGAATCTCCACCG
			Rev	TGATGGGAGGGATATGTTGACC
IL11	Human	gDNA	Fwd	TTCCATTCAGACGGAGCGG
			Rev	GGACGCCAATGACCTCACC
ARHGAP22	Human	gDNA	Fwd	CCAAGTCAGAGGCAAGGAAA
			Rev	GCGAGTGAACACAGTGACTTA
COL7A1	Human	gDNA	Fwd	CCTGTGATTCAGCCATCTGT
			Rev	GGACCTTGGTTTCCCTAAGAC
DDA1	Human	gDNA	Fwd	CCTGTTGGAATGCGTCTCTT
			Rev	GGCATTCTGCTCTCAATCCT
MICAL2	Human	gDNA	Fwd	CGAGATGCATGAGCAACTAGA
			Rev	GGTGGTGTGTTACTCGACAATA
MTURN	Human	gDNA	Fwd	CAGTGACCTTGGCCTCTTAATC
			Rev	CTGCTCCAAAGCGTACCATAA
PDLIM1	Human	gDNA	Fwd	AGTGGACCATTGAGCTGTTATC
			Rev	CAAAGAATGAGGGAGAGGAGTG
PLAUR	Human	gDNA	Fwd	AGCGCTTTCCGGGTTATT
			Rev	TGAGGCGACTCTCACTTACT
SERPINE1	Human	gDNA	Fwd	AGTGCTGATTGCAGGAAAGA
			Rev	GGCAGATATGAGGCAGCTAAG
SMOX	Human	gDNA	Fwd	GTCACCTCTTTCAGGGTTGT
			Rev	AGCCAGGTCACTGCTATTTC
TMEM45A	Human	gDNA	Fwd	CAGACTCACCATCTGGGAAATG
			Rev	GCAGCGTCACACAGAGTATATG
UPP1	Human	gDNA	Fwd	TCAGGAAGGTCCCAGAGAAA
			Rev	GAGAGAAATGACAGCGTGGAA
XYLT1	Human	gDNA	Fwd	GGTTCCTGTGAATCACCATCT
			Rev	TTGTCTTCTCCGCTCTCTTTC
CCL2	Human	gDNA	Fwd	GCATTCTCTTCTACGGGATCTG
			Rev	CGTGAGAGAAGTGAGTGGAAAT
CRISPLD2	Human	gDNA	Fwd	ACTGGCCGCTATCCAATTT
			Rev	GCTTCCCTAGAGCCTCTTTAC
NFKB2	Human	gDNA	Fwd	GCGCCAGTCCAGAGTTAAA
			Rev	AATTCCCATGACGTTTCCGT
PXDN	Human	gDNA	Fwd	GGGAGCTACGGAGATATTTCAAG
			Rev	GGCATTCCAAACACACCTTTC
SHC1	Human	gDNA	Fwd	GATAGGAGGTCTGGGTCACT
			Rev	CCTCTGTTTCCTCCCTCATTC
COL5A1	Human	gDNA	Fwd	TGGTGCATTTCTGAGGACTTT
			Rev	CACAGATGTGGCTCTGTCATTA

## Sheet: gRNA sequences
gRNA Target	CRISPRko/CRISPRa	Sequence
CTRL	CRISPRko	GCAGACCAATTACAACACAC
TGFB1	CRISPRko	GTTAAAAGTGGAGCAGCACG
TGFBR1	CRISPRko	TGGCAGAAACACTGTAACGC
TGFBR2	CRISPRko	AAAGCGACCTTTCCCCACCA
IL1B	CRISPRko	CTTCGACACATGGGATAACG
IL1R1	CRISPRko	CAAGCAATATCCTATTACCC
GLIS3	CRISPRko	CCACATCGACCAGCGCAAAG
CTRL	CRISPRa	GCAAAAACCCAACGCTATTC
GLIS3	CRISPRa	CACTAGGCTGGCCAATTCGA

## Sheet: HDR gRNA and templates
Target	Species	gRNA target sequence	HDR template sequence
IL11mNG knockin	Mouse	TAAAGACTCGACTGTGACTC	AAGAGGGCATCAGATCCATTACAGATGGTTGTGAGCCACAATGTGGTTGCTGGGAATTGAACTCAGGACCTCTGAAAGAGCAGTCAGTGCTCTTAACCACTGAGCCATCTCTCCAGCCCCCCAAACTGCCTTTCCTATGTATCCTTGAATCCTGATCCTTCCGTGCTGGGATTACAGGCGAGAACACCCAATACGGCTTCAGTTTTCTAAACCCCAGACCCTTGCCTTTAGCTAACCTTCTTTCTCTCTTCAACAGATGTCTCGCCTGGCCTTGCCCCAGGCAGCCCCAGACCAACCTGTGATCCCCCTGGGCCCTCCTGCCTCAGCCTGGGGAAGCATCCGGGCAGCTCATGCCATCCTAGGAGGGCTGCACCTGACCTTGGACTGGGCCGTGCGGGG…
IL11mNG knockin	Human	TGAAGACTCGGCTGTGACCC	GGGAACCTCTTCTGTAACTCCTTAGCAGCTGATAATACGACTCACTATAGAGCTCAGGCCATCCGCCCGCCTCGGCCTCCCAAAGCGCTGGGATAACAGGCGTGAGCCCCCGCGCCTGGCTTCTTAATTGTTCTAACAGCAGCCACAACAACAAAAACCCAGCTCTGAGATTCCAGCCCCGGCGACTCTAACAGTCCCAGGCCCGATCCCTCACCTAGAACCGAGATGCCAGCCCTGACTCCACAGACTTCACCCCCAACCCCCACACTCAGCTCTGGAAGCCCGTCCTGACTCCAGCCTCCATTTTCGGAACCCCACAGCCTGAAGAGCTCCCGGCCTAAACACTTCACCCCACGCGCCACAGTCCCCCTGTGAATATGCAGCCCCGATTCAGCTGCA…
GLIS3 3XFLAG knockin	Human	CCAAGAGAGCTTTTAGCCTT	GACCGCTGTCCTAGCCAGCTCTCCTCTGTCTACACCGAAGGCGACTACAAGGACCACGACGGCGATTATAAGGATCACGACATCGACTACAAAGACGACGATGACAAGTAAAAGCTCTCTTGGCCACTCCTGCACACCCAGGACCTTG
