# Supplementary material for: Bidirectional CRISPR screens decode a GLIS3-dependent fibrotic cell circuit
Source: Nature. 2026 Jan 7;650(8103):997–1006. doi: 10.1038/s41586-025-09907-x (PMC12820784; doi:10.1038/s41586-025-09907-x)
Supplement: Supplementary file 8 — Source Data Fig. 2 [file 41586_2025_9907_MOESM8_ESM.xlsx]

## Sheet: Fig. 2a
	Tissue collagen %
	Water		DSS
	Il11f/f	Il11f/f;Cre	Il11f/f	Il11f/f;Cre
	10.7836	7.81985	12.9529	5.0115
	9.98393	10.4217	14.0326	7.95111
	8.36009	8.20476	12.4106	9.21563
	8.02706	8.66284	8.03221	10.1343
	8.67033	10.8225	13.0189	6.68247
	8.49449	9.21354	6.916	9.14618
	6.6819	12.074	11.6054	15.2312
	7.81386	9.58542	9.86492	8.40891
	12.2306	10.3612	11.8578	9.61771
	10.3169	10.4661	12.9458	9.62055
	9.23613	8.70196	10.7218
	9.60583	10.5902	14.1239
	9.07705	12.735	11.1642
	9.53827	9.5208	14.0584
	7.41139		12.7098
	9.64345		16.0266
	6.52776		10.2883
	9.00432

## Sheet: Fig. 2b
	Hydroxyproline/protein fold change
	Water		DSS
	Il11f/f	Il11f/f;Cre	Il11f/f	Il11f/f;Cre
	1.48708	1.74627	1.48377	1.75367
	1.60156	1.63542	1.94348	1.65814
	1.58663	1.56996	1.84922	1.65699
	1.54413	1.55585	1.81679	1.65231
	1.54302	1.51957	1.80144	1.62504
	1.53108	1.4845	1.78771	1.56005
	1.51921	1.48317	1.78388	1.55759
	1.47902	1.47489	1.77287	1.51602
	1.47183	1.43954	1.73016	1.34357
	1.468	1.38348	1.72883	1.27849
	1.44037	1.36697	1.72142
	1.35865	1.32617	1.71742
	1.34482	1.27744	1.71492
	1.31035	1	1.71382
	1.27947		1.6703
	1.22107		1.63039
	1.16071		1.49741
	1.69544

## Sheet: Fig. 2c
	Col1a1 mRNA					Col5a1 mRNA					Col5a2 mRNA					Col6a1 mRNA
	Water		DSS			Water		DSS			Water		DSS			Water		DSS
	Il11f/f	Il11f/f;Cre	Il11f/f	Il11f/f;Cre		Il11f/f	Il11f/f;Cre	Il11f/f	Il11f/f;Cre		Il11f/f	Il11f/f;Cre	Il11f/f	Il11f/f;Cre		Il11f/f	Il11f/f;Cre	Il11f/f	Il11f/f;Cre
	0.788355	0.43409	3.07384	0.85236		1.0535	0.840001	1.51249	0.789736		0.513157	0.52759	0.846301	0.268706		1.21887	0.597623	1.62239	1.24184
	1.21089	0.815185	1.6188	0.903493		1.90896	0.972318	1.0783	0.773016		1.02606	0.833621	0.880936	0.482452		2.26531	0.626962	1.83058	0.276787
	0.645336	0.882538	2.02231	1.61962		1.0618	1.14332	1.17695	0.933893		0.363951	0.958766	0.825951	1.49652		1.23527	0.810159	1.29235	0.618959
	1.54058	1.48104	4.23479	2.37314		0.176578	1.38307	2.12808	1.47135		1.50595	1.19609	1.34424	1.21768		0.298651	1.86439	1.3519	1.14983
	1.82195	0.314779	1.88249	1.57063		0.809844	0.922328	1.65206	1.56533		1.00204	0.727715	2.26551	0.400754		1.271	0.977015	6.0249	0.950646
	1.5928	1.66973	2.58277	1.23665		1.04817	0.848688	2.02707	1.58214		1.65161	1.22582	4.10642	1.81259		0.570469	0.350555	3.39581	1.79667
	1.17696	1.59241	2.41502	2.04577		1.37341	1.40254	2.67485	0.653165		1.57996	1.00919	2.46672	1.76654		0.657718	0.849276	1.05648	0.785053
	0.250036	0.521501	1.12131	1.90947		1.08608	0.181252	1.19816	1.46959		0.601828	2.03464	1.232	1.64711		0.916899	0.752173	2.63367	0.915101
	0.796673	2.16864	1.82944	1.54404		1.08135	0.80182	1.51639	1.71582		0.855236	0.597909	1.26189	1.11346		1.00517	1.72257	1.03839	0.822095
	0.967365	0.826183	2.50173	0.532211		1.34151	0.560081	2.08983	0.974787		1.03188	1.46115	1.69437	0.643598		0.953262	0.645701	1.28002	0.58376
	0.880088	2.22595	1.75186			0.91141	0.574021	1.62716			0.776441	1.31462	1.34673			0.812615	0.324168	1.39696
	1.0057	1.28178	1.69975			0.957849	1.12998	2.10522			0.770881	0.803428	2.03847			0.681517	1.00457	1.72211
	0.576749	0.917606	0.715503			0.879414	1.44716	1.47228			0.846207	1.84376	3.39984			1.30272	0.456056	1.17073
	1.52054	0.469369	3.01286			1.21479	0.682949	1.90441			1.16863	0.765345	2.86805			2.01321	0.906608	2.4863
	0.637888		2.33229			1.68302		2.36465			1.15504		2.25736			1.06423		2.23199
	0.961301		2.23992			0.533914		1.65761			1.0824		2.98008			1.11359		3.29169
	3.0928		4.89538			1.72909		2.07002			1.90711		3.65484			1.36202		4.28761
	1.08753					0.996437					1.76801					0.999426

## Sheet: Fig. 2d
	Colon lengths (cm)
	Water		DSS
	Il11f/f	Il11f/f;Cre	Il11f/f	Il11f/f;Cre
	8.4	8.6	5.5	8.2
	8.8	8.6	6.5	7.4
	9.1	7.1	6.2	9
	9	7.5	7.4	7.5
	8.1	8.1	7	8.5
	8.5	8.7	6.5	8.5
	9.4	9.5	7	7.2
	8.4	8	7.5	9.5
	7.7	8.5	7.5	8.3
	9.2	9.7	6	8.3
	9.5	8	7.2
	9	9.1	7.5
	10.5	9.5	7
	9.7	9	7.3
	9.5		7.7
	9.6		7.6
	8.6		7
	9

## Sheet: Fig. 2e
	Lineage marker	IL-11mNG high cells
		Water		Acute DSS			Chronic DSS
	CD45+	0.042	0.061	0.3	0.15	0.13	0.14	0.19	0.054
	EPCAM1+	0.26	0.13	0	0.21	0.19	0.084	0.15	0.14
	PECAM1+	0	0	0.14	0	0.16	0.11	0.12	0
	TER119+	0.012	0.015	0.07	0	0.053	0.016	0.081	0.095
	PDGFRA+	0.16	0.33	1.33	1.22	1.86	6.59	5.81	4.7

## Sheet: Fig. 2m
	Secreted IL-11 (pg/mL)
	Fibroblasts	Fibroblasts + Macrophages
	Media	Media	IL-4	TGF-β	IFN-γ	Ig Complex + LPS	Adenosine + LPS
	99.5988	118.631	107.457	125.531	233.28	320.943	275.344
	93.0063	125.305	110.302	115.201	168.243	275.3	261.072
	91.1215		135.297	118.519	144.132	283.697	294.42
	103.005
