# Supplementary material for: Bidirectional CRISPR screens decode a GLIS3-dependent fibrotic cell circuit
Source: Nature. 2026 Jan 7;650(8103):997–1006. doi: 10.1038/s41586-025-09907-x (PMC12820784; doi:10.1038/s41586-025-09907-x)
Supplement: Supplementary file 9 — Source Data Fig. 3 [file 41586_2025_9907_MOESM9_ESM.xlsx]

## Sheet: Fig. 3g
		IL-11mNG MFI relative to control (%)
	Log10([TGF-β/Il-1β], ng/mL)	CTRLCRISPRko/a				GLIS3CRISPRa		GLIS3CRISPRko
	1.30103	100	90.6302	89.544	91.6428	164.964	160.411	33.2761	32.6655
	1	94.975	92.3237	89.6203	92.3488	180.428	156.788	33.0471	34.1919
	0.69897	89.4225	93.0316	94.7338	100	167.532	166.796	32.4747	36.1191
	0.39794	93.573	94.2671	90.5362	99.046	176.874	173.82	34.4209	34.9552
	0.09691	87.2987	90.3387	72.7151	72.4099	163.562	160.661	26.8651	27.6283
	-0.20412	73.4176	75.4442	51.2307	54.3026	139.575	141.532	20.4732	22.4576
	-0.50515	59.1616	56.4547	36.1572	37.3402	117.324	107.718	16.6762	16.8288
	-0.80618	38.2843	41.0744	26.8269	22.9918	84.4253	84.7168	11.3528	11.41
	-1.10721	27.1932	27.9289	15.6077	13.6806	52.7762	48.0983	6.50639	7.30777
	-1.40824	13.1732	12.729	8.94867	6.94524	19.6558	22.3348	3.12917	3.35814
	-1.70927	7.41255	6.17712	4.751	4.25491	7.21821	7.24597	0.934936	2.67125
	-2.0103	4.13659	3.37313	4.40756	3.26274	4.03942	3.26208	1.50735	2.00343

## Sheet: Fig. 3h
	CRISPRko gRNA	Secreted IL-11 (pg/mL)
		Media			Co-culture
	CTRL	92.3628	100.351	92.6406	559.64	607.56	702.889
	GLIS3	106.519	95.5144	93.1036	212.692	168.357	178.468
	CRISPRa gRNA	Secreted IL-11 (pg/mL)
		Media			Co-culture
	CTRL	328.612	322.674	287.067	3712.29	3971.49	2710.7
	GLIS3	422.207	277.214	290.66	9098.06	8327.09	4584.74
