# Supplementary material for: Bidirectional CRISPR screens decode a GLIS3-dependent fibrotic cell circuit
Source: Nature. 2026 Jan 7;650(8103):997–1006. doi: 10.1038/s41586-025-09907-x (PMC12820784; doi:10.1038/s41586-025-09907-x)
Supplement: Supplementary file 10 — Source Data Fig. 4 [file 41586_2025_9907_MOESM10_ESM.xlsx]

## Sheet: Fig. 4f
	FOSL1-target genes	Media				TGF-β/IL-β
		CTRL CRISPRko				CTRL CRISPRko				GLIS3 CRISPRko
	ARHGAP22	-0.907914	-0.877953	-0.489507	-0.373207	1.5714	1.66848	1.07274	0.940271	-0.32487	-1.53263	-0.100519	-0.524066
	COL7A1	-0.829075	-0.870655	-0.572791	-0.895246	0.295992	1.81898	2.02798	0.792712	-0.893669	-0.67581	-0.183994	-0.0110365
	DDA1	-0.563693	-0.352494	-0.547342	-0.65561	1.13213	1.98279	1.74424	0.266844	-0.224486	-0.905204	-0.800455	-1.0081
	MICAL2	-0.999886	-0.287395	-0.930934	-0.879511	0.154064	1.4679	1.06873	2.23565	-0.589829	-0.641548	-0.344724	-0.296815
	MTURN	-0.248101	-0.258548	0.0465811	-0.412159	2.15311	0.633106	0.539516	1.52014	-1.1208	-0.78543	-1.22457	-0.838636
	PDLIM1	-0.632868	-0.609938	-0.595392	-0.618323	2.4609	0.491262	1.63788	0.240784	-0.625477	-0.692669	-0.434982	-0.619322
	PLAUR	-0.719665	-0.635532	-0.564948	-0.770934	1.70402	1.91422	1.14718	0.633416	-0.778121	-0.980621	-0.645696	-0.302261
	SERPINE1	-0.557549	-0.702675	-0.660313	-0.672394	0.608968	0.760812	1.66437	2.04538	-1.13646	-1.01827	0.114391	-0.304054
	SMOX	-0.707604	-0.524887	-0.535675	-0.785569	0.94128	0.78862	2.9921	0.605055	-0.595555	-0.740976	-0.553153	-0.502562
	TMEM45A	-0.249055	-0.14472	0.175025	1.45395	0.13385	1.45508	0.499672	0.366421	-1.65549	-2.08938	-0.266298	0.336045
	UPP1	-0.370798	-0.161975	-0.423491	-0.800119	0.376968	2.63862	1.06063	0.471406	-1.11743	-1.01694	-0.0753445	-0.556419
	XYLT1	-0.777501	-0.973081	-0.47888	-0.587777	0.580815	1.95955	0.975719	2.18803	-1.07144	-0.47672	-0.589677	-0.367094
	COL5A1	-0.662509	-0.393366	-0.507244	-0.299005	0.659267	1.16947	0.849449	2.10221	-1.32097	-1.53655	0.079708	-0.131336
	TEAD1-target genes	Media				TGF-β/IL-β
		CTRL CRISPRko				CTRL CRISPRko				GLIS3 CRISPRko
	CCL2	-0.666873	-0.882762	-0.535243	-0.568232	-0.346328	-0.115807	2.55129	1.79592	-0.282138	-0.420246	-0.417408	-0.0815965
	CRISPLD2	-0.852036	-0.902327	-0.433337	-0.594584	2.56458	-0.352686	-0.0662781	1.60227	-0.75901	-0.305095	0.080071	0.0188879
	MTURN	-0.750497	-0.552938	0.0166548	-0.167432	-0.216177	2.80688	0.0308145	1.30841	-0.784535	-0.562883	-0.626743	-0.493415
	NFKB2	-0.789789	0.939688	0.320122	-0.942098	0.980751	-0.345627	0.181717	2.57384	-0.856336	-0.527042	-0.582562	-0.825173
	NUAK2	-0.302502	-0.819105	-0.203371	-0.729421	0.158013	0.220287	1.93474	2.30756	-0.459836	-0.613911	-0.818947	-0.612132
	PLAUR	-0.805983	-0.667433	0.0450413	-0.268934	-0.385285	0.170391	2.18723	2.10082	-0.96295	-0.281082	-0.512176	-0.529656
	PXDN	-0.663488	-0.649987	-0.469203	-0.70037	-0.170431	0.0694156	2.94541	1.08546	-0.593509	-0.478939	-0.194321	-0.135247
	SHC1	-1.1943	-1.25521	-1.17394	-1.32109	0.524853	0.558164	1.83869	5.14669	-1.07565	-1.32645	-0.410161	-0.232316
	UPP1	-0.37879	-0.450247	-1.64171	-1.19931	1.68772	1.90958	0.478443	0.382665	-0.31094	0.00839453	-0.730463	0.165391
