# Supplementary material for: Bidirectional CRISPR screens decode a GLIS3-dependent fibrotic cell circuit
Source: Nature. 2026 Jan 7;650(8103):997–1006. doi: 10.1038/s41586-025-09907-x (PMC12820784; doi:10.1038/s41586-025-09907-x)
Supplement: Supplementary file 11 — Source Data Fig. 5 [file 41586_2025_9907_MOESM11_ESM.xlsx]

## Sheet: Fig. 5a
	Tissue collagen %
	Water		DSS
	Glis3f/f	Glis3f/f;Cre	Glis3f/f	Glis3f/f;Cre
	9.56764	9.73106	9.59613	7.46355
	9.82704	10.9798	15.9518	6.67164
	9.63797	8.24481	15.3117	7.94189
	8.43435	11.3194	8.45944	10.2578
	8.08061	9.0865	24.3706	7.79811
	9.71861	7.48236	17.094	10.103
	8.29264	10.8616	10.3247	10.1357
	7.09893	5.22621	7.41875	9.37215
	7.19274	9.7533	13.5442	12.6617
	8.94759	10.7054	20.7695	9.78022
	9.40622	7.36701	12.4396	7.43554
	5.72067	8.61746	9.66103	13.9477
	5.80845	9.44829	8.76758	10.4538
	9.8316	7.8491	15.6101	12.2246
	9.87623	8.37185	13.2739	11.7667
	7.52721	7.12622	18.9273
	8.60593	7.65507	14.5033
	8.97714	7.45812	16.9734
		4.48663	8.46289
		7.14959	9.20094
		5.79987

## Sheet: Fig. 5b
	Hydroxyproline/protein fold change
	Water		DSS
	Glis3f/f	Glis3f/f;Cre	Glis3f/f	Glis3f/f;Cre
	1.70891	1.92938	1.87181	1.76198
	1.88039	1.6757	1.69592	1.7597
	1.49935	1.57247	3.18355	1.75296
	1.48522	1.55838	1.31285	1.84245
	1.44318	1.55096	2.388	1.67151
	1.42415	1.53086	2.14814	1.66895
	1.40428	1.63681	2.06122	1.52553
	1.37784	1.49075	2.05407	1.63545
	1.34013	1.47968	2.63732	1.61438
	1.28525	1.41104	2.04031	1.60857
	1.27308	1.40296	2.03092	1.60257
	1.0674	1.38243	1.77492	1.28903
	1.06495	1.37643	1.72468	1.59506
	1.06361	1.35086	1.73654	1.57333
	1.56224	1.34428	2.04993	1.29533
	1.53501	1.33272	1.71823
	1.51311	1.31886	1.71366
	1.49339	1.2845	1.84215
		1.27771	1.70234
		1.16104	1.57143
		1.00001

## Sheet: Fig. 5c
	Col1a1 mRNA					Col5a1 mRNA					Col5a2 mRNA					Col6a1 mRNA
	Water		DSS			Water		DSS			Water		DSS			Water		DSS
	Glis3f/f	Glis3f/f;Cre	Glis3f/f	Glis3f/f;Cre		Glis3f/f	Glis3f/f;Cre	Glis3f/f	Glis3f/f;Cre		Glis3f/f	Glis3f/f;Cre	Glis3f/f	Glis3f/f;Cre		Glis3f/f	Glis3f/f;Cre	Glis3f/f	Glis3f/f;Cre
	0.43005	1.05459	1.28836	2.17791		0.627428	0.827223	2.9936	1.72877		1.26427	1.11124	2.37769	0.926816		1.15925	0.640861	2.96547	0.888897
	1.00411	0.834448	1.65403	1.16291		0.677763	0.436894	0.564892	1.37049		0.634934	0.51416	1.51419	2.15438		1.50683	1.64891	1.41315	1.57038
	1.44996	1.92823	1.05155	1.38029		1.96307	0.352133	1.33245	1.24015		1.75304	2.27511	1.91598	3.18082		2.16293	0.160058	2.60306	1.59022
	1.8964	2.57547	1.32971	1.32092		0.371682	2.12561	2.32902	0.581908		1.54332	0.925482	6.44682	1.37471		2.00956	0.580552	1.91608	1.46625
	2.52235	2.26238	3.06819	2.38216		0.855526	1.19958	1.42765	2.01827		1.65649	0.41954	5.98505	3.41625		1.77165	0.003449	7.29782	2.56317
	0.422205	1.66898	8.25304	0.449491		0.688673	1.46456	1.68321	0.566799		1.40135	0.212014	6.83795	0.690437		0.90949	2.41698	3.96339	0.762648
	0.981447	0.012998	4.06964	1.53162		1.06212	1.68514	2.51261	0.909469		1.80805	1.68845	3.28947	0.547281		0.881934	0.641752	2.68871	0.501017
	1.33615	0.723539	3.50978	1.27043		0.012745	0.818587	3.86714	0.790133		1.49669	0.952804	6.36756	1.84432		1.37569	2.26568	2.8881	1.54959
	0.598534	1.08393	8.16479	2.105		0.78273	1.42381	2.15376	1.82375		0.55162	0.434324	0.714934	1.58798		0.849278	0.006017	2.90679	2.0279
	0.672757	0.853525	3.3212	1.35437		0.551377	1.02236	4.0317	0.905474		0.498012	1.62348	1.66169	0.393559		0.631609	1.47482	1.83939	0.196332
	0.337732	1.03696	2.3709	0.835523		0.405082	0.957221	0.988928	1.80989		0.60007	1.76394	3.923	2.39053		0.775289	1.10057	2.97752	1.85111
	0.564396	1.40181	2.69394	1.20391		0.637462	0.753067	1.32115	1.05545		0.755007	1.62344	2.95104	1.5317		0.35649	0.693692	2.60743	0.996201
	1.35458	0.527156	1.52639	1.12763		0.536478	0.008809	0.697853	1.15702		0.284689	0.725355	1.28874	2.60422		1.33109	0.673242	1.67756	2.63871
	0.817736	0.727766	1.02777	0.490036		0.324052	0.015438	2.35684	0.568939		0.598075	1.57948	2.81619	0.46198		0.395084	1.00825	3.63233	0.234971
	1.77213	1.34408	3.48747	0.822311		0.948223	1.80621	2.3289	0.621481		1.84657	2.50508	5.48127	0.502282		0.543484	1.60914	4.06464	0.348779
	1.12551	0.826734	1.44997			0.63289	1.52394	3.76694			1.15741	1.95112	2.09674			0.433317	1.11748	1.94142
	0.962497	0.626428	4.61578			0.430525	0.01481	1.3261			1.45764	0.053243	4.94052			2.48576	0.998118	3.94048
	1.17774	0.546346	5.83357			0.992926	0.418296	4.09982			1.11031	0.241169	6.30749			1.47612	0.538404	5.06801
		1.29302	3.12964				0.304191	4.73059				0.537943	4.30611				0.661152	4.09232
		1.09289	1.20856				0.51976	4.22681				1.39297	2.96469				0.757547	4.67826
		0.620766					0.178933					0.368158					0.476402

## Sheet: Fig. 5d
	Colon lengths (cm)
	Water		DSS
	Glis3f/f	Glis3f/f;Cre	Glis3f/f	Glis3f/f;Cre
	7.9	7	7.1	7
	7.7	8	6.6	6.5
	7.5	8.2	6.5	8
	7.7	8.1	4.5	7.7
	8.7	8.8	5.4	8.1
	8.3	8	6.4	7.4
	8.1	8.7	6.6	7
	8.6	8	6.8	6.8
	7.9	7.7	6.5	6.5
	8	7.5	6.6	6.8
	6.5	7.5	5.9	8.2
	8	8	6.5	7.5
	8.3	8	5.7	7.1
	6.6	7.7	4.8	7.1
	7.6	7.5	6.6	7.3
	7.4	7.2	6
	7.5	7.3	6.5
	7.8	7.8	4.6
		7.1	6.4
		8.2	5.9
		7.5

## Sheet: Fig. 5e
	Histological score (0-10)
	Water		DSS
	Glis3f/f	Glis3f/f;Cre	Glis3f/f	Glis3f/f;Cre
	1	1	7	4
	1	1	7	2
	1	1	3	2
	2	1	5	6
	0	0	4	5
	0	1	5	2
	0	1	3	2
	2	0	5	3
	0	1	6	4
	0	1	2	7
	1	0	1	2
	0	0	3	6
	1	1	5	2
	0	0	4	1
	1	1	5	1
	1	1	6
	1	0	6
	1	0	7
		0	5
		0	4
		0
