# Supplementary material for: Bidirectional CRISPR screens decode a GLIS3-dependent fibrotic cell circuit
Source: Nature. 2026 Jan 7;650(8103):997–1006. doi: 10.1038/s41586-025-09907-x (PMC12820784; doi:10.1038/s41586-025-09907-x)
Supplement: Supplementary file 12 — Source Data Extended Data Fig. 3 [file 41586_2025_9907_MOESM12_ESM.xlsx]

## Sheet: Ext. Fig. 3b
	Il11 mRNA
	Water		DSS
	Il11f/f	Il11f/f;Cre	Il11f/f	Il11f/f;Cre
	0.950212	0	4.68433	0.265008
	0.075773	0	23.1117	0.298463
	0	0	4.0411	1.07152
	0	0.618103	9.35348	0.186824
	5.3286	0.05267	13.2189	1.46193
	2.06917	0	2.99081	1.36811
	0.214895	0.249884	44.8607	0.963581
	0.417443	0	9.1137	1.48767
	0.33539	0	14.8293	0.279585
	0.695396	0.404032	10.2975	0
	1.58431	0	7.41727
	0.340756	0	53.513
	0.820561	0	8.98925
	2.51308	0.261591	9.84358
	0.752679		6.25575
	0.92708		8.9452
	2.23109		5.22076
	2.50115

## Sheet: Ext. Fig. 3d
	Day	Percent of starting weight (%)
		Il11f/f - Water																		Il11f/f;Cre- Water														Il11f/f - DSS
	1	100	100	100	100	100	100	100	100	100	100	100	100	100	100	100	100	100	100	100	100	100	100	100	100	100	100	100	100	100	100	100	100	100	100	100	100	100	100	100	100	100	100	100	100	100	100	100	100
	2	99.6441	100.741	100	104.369	97.7169	96.5174	100.526	98.4615	98.9583	100.526	98.421	100.329	98.2578	99.2727	97.6852	101.053	96.8254	97.5	100.343	100.336	100.833	100.435	99.1031	96.7742	100	98.9899	97.9839	97.786	99.6441	102.02	101.005	97.5247	99	98.4848	99.5074	101.515	100.735	104.498	100	100	100	100.719	100.743	102.941	100.364	100.524	99.4475	100.568
	3	100.356	100.37	99.5833	102.913	102.283	96.5174	101.579	99.4872	101.562	101.579	100	98.6842	99.3031	99.6364	97.6852	105.263	100.529	99.375	100.685	100.336	100.833	100.435	100.897	97.1774	100.357	99.3266	99.1936	97.048	98.5765	101.515	101.005	95.5446	100	101.515	99.5074	101.01	101.103	103.806	96.7391	98.2818	98.6885	100.719	100.743	102.573	99.2727	101.047	102.21	101.704
	4	100	99.2593	97.5	103.883	100.913	99.5025	103.158	101.026	103.125	105.263	100.526	102.632	100.348	100.727	99.0741	100	106.349	100	100.685	100	101.667	101.304	101.345	98.3871	98.9286	98.6532	99.1936	98.155	99.6441	102.02	104.523	95.5446	102.5	104.546	101.478	101.01	102.206	102.768	104.71	99.3127	100	100.719	98.8848	103.677	100.364	101.047	102.21	105.114
	5	100.712	101.111	99.1667	102.913	103.196	101.493	105.263	101.026	102.083	102.632	102.105	101.645	100.697	101.091	100.926	102.632	106.349	100.625	101.712	100.671	101.667	101.739	101.794	100.806	99.2857	98.9899	98.7903	97.048	98.5765	101.515	104.02	96.5346	103	104.04	100.985	103.03	101.471	102.768	101.087	98.2818	98.6885	99.6403	100.372	102.941	100	99.4764	101.657	102.841
	6	98.9324	99.6296	97.9167	105.34	100.457	104.478	103.684	102.051	100	103.158	104.21	104.605	103.484	102.909	104.167	101.053	105.291	100	102.055	101.007	100	100.435	102.242	103.226	98.5714	100.673	101.613	97.417	98.5765	104.04	104.523	99.5049	108	105.05	103.941	101.515	106.25	103.806	103.623	100.344	100.328	100.36	101.859	104.779	102.182	97.9058	101.105	101.136
	7	99.2883	99.6296	98.75	104.369	102.74	102.985	103.158	102.051	105.208	104.737	102.105	101.974	99.6516	100.364	100.463	101.053	104.762	102.5	101.37	100	99.5833	100	102.242	97.9839	100.714	100	100.403	99.631	98.5765	103.535	96.9849	101.98	101	101.515	96.0591	101.515	98.5294	97.5778	100.362	99.3127	98.6885	100	98.513	102.206	100	99.4764	104.42	102.841
	8	99.6441	101.852	100	101.942	103.196	103.483	106.842	105.641	101.562	106.842	100	102.303	101.394	101.454	101.852	102.632	97.8836	106.25	101.37	100.336	97.9167	102.609	104.036	99.1936	100	99.6633	102.016	98.893	98.9324	107.071	103.518	95.0495	99.5	101.01	93.1034	101.01	102.941	97.2318	100	97.9381	97.0492	97.1223	97.026	98.5294	95.6364	97.3822	101.657	101.136
	9	101.424	100	100.417	101.456	98.6301	97.0149	101.053	95.8974	92.7083	99.4737	99.4737	97.3684	97.561	96.7273	97.6852	96.3158	102.645	107.5	102.74	102.685	97.5	100.87	105.83	99.5968	98.9286	96.633	96.7742	93.7269	93.2384	93.9394	98.4925	97.0297	93.5	91.9192	88.1773	90.9091	101.103	90.6574	94.2029	98.6254	96.7213	96.4029	90.3346	95.5882	85.4545	93.7173	90.0553	88.0682
	10	101.068	98.1482	99.5833	102.913	99.5434	98.01	102.105	98.9744	94.2708	102.632	105.263	96.7105	95.8188	99.2727	96.7593	100.526	103.704	103.75	106.507	104.698	97.9167	103.913	105.83	101.21	100.714	98.6532	96.371	94.4649	95.3737	94.9495	102.01	95.5446	88	91.4141	88.1773	88.8889	101.103	87.8893	94.2029	96.2199	95.4098	95.3237	89.2193	94.1176	81.8182	92.6702	92.8177	86.3636
	11	101.779	99.6296	100	102.427	105.48	96.0199	104.737	101.026	96.3542	105.79	104.737	90.4605	103.136	102.182	100.926	103.158	105.291	105.625	106.849	105.034	99.5833	102.174	107.175	100.806	101.429	98.9899	99.5968	95.941	97.8648	96.9697	97.9899	99.0099	88	86.8687	86.6995	93.4343	103.309	87.5433	94.9275	96.9072	95.082	93.8849	88.8476	95.5882	83.6364	93.1937	82.8729	85.7955
	12	103.203	99.6296	101.667	97.0874	106.393	99.5025	107.895	104.615	98.9583	108.947	109.474	93.0921	105.227	102.546	105.556	104.737	106.349	107.5	107.534	105.705	99.1667	101.304	108.52	103.226	103.571	101.01	102.016	100.369	101.424	98.4848	103.015	101.98	88	88.8889	90.1478	98.4848	100.368	92.7336	98.5507	94.5017	96.7213	93.1655	89.2193	95.9559	84.3636	95.8115	87.8453	82.9545
	13	103.559	100	104.167	105.825	104.566	100.498	104.737	104.615	100.521	107.368	106.316	94.4079	104.878	102.546	105.093	105.79	110.053	110.625	107.192	105.369	101.667	104.783	103.139	102.823	103.929	101.347	100.806	101.845	101.424	100.505	102.513	95.0495	90	89.3939	93.5961	106.061	102.941	93.7716	101.449	94.8454	101.311	89.9281	92.5651	99.2647	86.9091	103.141	83.4254	93.1818
	14	102.135	101.481	105.833	106.796	106.393	103.483	107.368	106.154	103.125	109.474	111.053	97.6974	103.833	103.273	104.63	105.263	111.64	111.875	107.192	105.369	104.167	106.522	107.623	100.806	104.643	102.694	102.016	103.69	100.356	102.525	104.02	98.0198	96	100.505	97.537	108.081	103.309	99.308	106.159	95.8763	102.295	92.8058	95.9108	99.6324	89.4545	102.094	88.3978	96.0227
	15	101.424	101.481	107.083	107.282	105.936	103.483	109.474	109.744	104.167	110.526	111.579	98.6842	104.181	105.091	104.63	105.263	109.524	114.375	106.849	106.04	104.167	107.826	108.52	97.1774	102.5	101.01	103.226	101.845	100.712	104.04	105.528	99.5049	100	101.515	98.5222	108.586	102.941	100.346	106.522	97.9381	102.295	93.8849	98.513	102.573	92	102.618	98.895	107.954
	16	105.694	101.111	106.667	108.738	108.676	100	108.421	110.256	104.167	111.053	109.474	95.3947	108.362	109.091	105.556	103.158	108.466	113.75	107.877	105.705	105.833	110.87	109.865	97.1774	103.929	103.03	103.629	102.214	101.068	102.02	105.025	99.0099	105	105.05	100.985	108.081	104.779	100.692	107.971	100	105.574	96.7626	100.372	106.618	98.9091	103.141	106.077	106.818
	17	107.473	101.111	106.25	108.738	106.849	99.5025	111.053	111.795	105.729	114.737	111.579	98.3553	104.53	105.454	106.481	105.263	107.407	115.625	109.247	108.725	105.417	113.043	110.314	98.7903	104.286	102.357	103.629	100.738	100.356	105.05	107.538	100.99	105.5	106.061	100	108.586	107.353	100.346	105.435	100	104.918	97.1223	101.487	104.412	93.8182	103.665	107.182	107.386
	18	107.473	103.333	105	108.252	108.219	100	113.158	115.385	105.208	111.053	114.21	102.303	104.181	102.182	107.407	106.316	112.698	118.125	107.877	107.047	102.917	109.13	109.417	98.3871	104.286	101.683	102.419	103.69	101.424	106.061	110.553	103.96	100	100.505	98.5222	111.111	106.985	100.346	109.058	102.062	104.262	102.158	101.115	104.412	92	102.618	104.972	107.954
	19	106.762	103.704	106.25	108.738	107.763	104.975	111.053	113.846	105.729	114.737	113.158	98.6842	104.53	101.818	106.481	104.737	113.228	117.5	107.534	105.705	104.167	109.565	109.865	100.806	103.571	100.337	103.226	103.321	102.135	105.556	109.045	102.97	100	106.061	98.5222	108.081	106.618	100.346	108.696	102.406	103.279	101.439	104.461	101.838	89.0909	101.571	104.972	107.386
	20	107.117	103.704	108.333	109.223	107.763	109.453	115.263	115.385	106.771	115.263	114.21	100	105.575	105.091	111.574	108.421	118.519	125	108.219	105.705	104.167	110.87	110.762	100.806	100.714	100.673	102.823	103.69	102.135	107.071	109.045	106.436	109	108.081	102.956	113.131	110.294	101.384	109.058	95.5327	101.967	98.2014	102.231	101.103	86.5455	102.618	107.735	105.114
	21	106.05	104.074	105.833	107.767	109.589	107.96	111.579	109.231	106.771	114.21	113.158	100.329	104.53	101.818	106.944	108.421	111.64	118.125	107.192	105.369	104.167	109.565	109.417	102.419	101.429	100	103.226	102.952	100.712	106.061	107.035	103.465	105.5	104.04	97.537	107.576	106.618	101.73	106.522	89.3471	99.0164	95.3237	100.372	100.735	81.8182	99.4764	108.287	96.5909
	22	106.406	101.852	107.083	108.252	109.589	108.458	112.105	111.282	107.812	113.684	111.579	93.0921	108.014	109.818	111.111	106.842	112.698	119.375	106.849	105.034	107.083	109.565	110.762	101.21	102.143	100.337	104.436	102.214	101.424	106.061	106.03	103.96	107	104.04	100	110.101	106.618	101.384	105.797	82.4742	92.1312	89.9281	97.7695	97.4265	75.2727	87.4346	92.2652	110.227
	23	102.491	104.074	105.833	106.311	103.653	100.498	108.947	104.103	107.812	112.105	105.263	91.1184	104.181	110.546	111.111	101.053	108.466	111.875	107.534	105.705	107.917	109.13	110.314	100.806	103.571	99.3266	104.436	100.369	98.5765	109.091	103.015	100.99	108	104.546	96.5517	104.546	111.765	101.038	105.073	78.6942	85.9016	87.4101	94.7955	95.9559	74.1818	86.3874	93.9227	98.2955
	24	103.203	104.444	106.25	109.223	106.393	104.478	112.632	110.769	108.333	115.263	109.474	90.4605	104.181	103.273	112.963	97.3684	105.291	108.125	106.164	105.369	107.5	108.261	109.865	100.806	103.571	97.6431	105.242	101.845	99.2883	110.101	106.533	101.98	103	99.495	100	101.01	105.147	94.1176	99.6377	78.6942	86.5574	87.4101	97.7695	102.573	72.3636	89.0052	94.4751	97.7273
	25	104.982	104.444	108.333	108.252	105.023	105.473	112.632	112.308	108.854	111.579	105.263	92.1053	104.53	103.273	111.111	93.1579	104.762	108.125	106.507	105.705	106.25	107.826	109.417	100.806	103.929	98.6532	105.645	99.631	99.6441	109.596	106.533	101.485	102.5	101.01	100	102.525	105.515	97.2318	101.449	75.2577	88.1967	87.4101	96.6543	102.941	73.8182	94.7644	94.4751	99.4318
	26	105.338	104.444	108.75	111.165	104.566	104.975	112.105	112.82	109.375	113.158	104.737	94.079	102.787	98.5455	111.111	98.9474	107.936	113.75	102.74	105.034	107.917	107.826	109.417	101.21	103.214	97.6431	102.016	100.369	100.712	111.111	107.035	103.96	106.5	102.02	101.478	107.071	106.25	97.9239	102.899	75.6014	91.1475	88.8489	97.3978	101.471	77.0909	95.288	100	102.273
	27	105.338	103.704	109.167	111.65	104.566	109.453	112.632	111.795	111.979	115.263	105.79	95.3947	104.53	101.818	111.111	100	106.878	115.625	100.685	104.027	108.333	107.391	108.969	102.823	102.5	97.6431	100.806	100	100.356	106.061	106.03	106.436	110	103.535	103.448	111.616	106.618	100.692	105.073	79.3814	96.0656	90.6475	97.7695	103.309	82.5455	96.8586	99.4475	102.841
	28	106.762	105.556	108.333	112.621	108.676	110.945	115.263	112.308	113.542	117.368	106.842	97.0395	102.787	101.818	112.5	106.316	110.053	118.75	103.082	104.027	108.75	106.957	108.52	104.839	100.714	97.6431	100.403	99.631	99.6441	101.515	109.548	107.921	112.5	105.556	107.389	113.636	107.353	103.806	109.783	82.4742	96.0656	89.9281	100	104.779	83.6364	99.4764	104.972	103.409
	29	107.117	108.148	108.333	111.65	109.589	110.448	114.21	112.82	111.458	113.684	110	100.658	103.136	102.182	113.426	107.368	111.111	125	104.11	104.027	107.917	107.391	107.623	108.468	101.786	97.3064	100.806	101.107	98.5765	106.061	109.548	105.445	111	111.111	100.493	111.111	108.823	101.384	108.696	86.2543	100.328	91.3669	100.372	105.147	84.7273	103.665	114.917	110.796
	30	106.762	107.037	107.917	113.592	111.415	112.935	115.79	113.846	113.021	117.895	111.053	100	104.53	103.636	115.278	106.842	114.286	131.875	103.425	104.362	107.5	108.261	108.52	105.242	101.071	94.2761	102.016	100.369	98.9324	106.061	108.543	106.436	111.5	111.111	103.448	106.061	110.294	101.73	108.696	85.9107	98.3607	91.3669	101.115	102.941	84.7273	102.618	116.022	113.636
	31	104.27	105.556	108.333	110.194	111.415	109.95	114.21	110.769	113.542	116.842	113.158	100.658	104.181	102.182	115.741	106.842	111.111	137.5	104.11	104.362	108.333	110.435	109.417	104.839	100.357	93.6027	102.016	101.107	100	106.061	108.04	106.931	112	112.626	104.926	104.546	109.927	100.692	108.696	85.567	95.082	93.5252	101.859	104.412	84.7273	102.094	108.84	110.227
	32	103.559	103.704	110	112.621	111.415	107.463	113.158	110.256	113.021	115.79	112.632	97.3684	100	100	111.111	105.79	110.582	131.25	105.48	105.369	108.333	109.565	109.865	106.452	100.714	93.6027	102.823	100	98.9324	108.586	109.045	105.445	105.5	108.586	100.985	106.061	101.471	98.6159	102.174	85.2234	96.3934	96.0432	101.487	103.677	84.3636	106.283	108.84	109.659
	33	104.982	104.074	109.583	113.592	111.872	108.955	113.684	110.256	115.104	116.842	113.158	97.6974	101.045	100.364	112.037	105.263	111.111	125	105.822	105.369	107.917	109.13	109.865	105.645	100	93.6027	102.016	101.107	98.9324	109.596	107.538	106.931	100	104.546	93.5961	111.111	95.5882	96.8858	97.4638	85.2234	95.082	94.964	100.372	104.44	87.2727	99.4764	104.972	107.954
	34	105.338	100	110.417	115.534	113.699	111.443	116.316	110.769	117.188	121.053	114.21	95.3947	100	100	111.574	109.474	120.106	125	104.11	105.369	108.333	109.565	109.865	105.242	103.571	95.2862	103.226	101.476	99.2883	111.616	114.07	106.931	99.5	101.01	93.1034	112.121	92.2794	93.0796	90.5797	85.567	96.7213	95.6834	107.063	100.735	85.8182	96.8586	97.7901	103.409
	35	104.27	103.704	110.417	111.65	113.242	106.965	115.263	110.769	116.667	115.79	113.684	96.7105	99.6516	99.6364	111.111	106.316	115.873	121.25	104.11	105.034	108.75	109.13	108.969	104.839	104.643	94.9495	103.226	103.321	100.712	110.606	110.553	107.426	98.5	97.9798	91.133	111.111	91.5441	91.0035	93.4783	87.6289	99.0164	96.0432	101.115	103.309	88	97.3822	93.9227	102.273
	36	103.203	101.111	109.583	114.078	110.502	107.96	115.263	111.282	116.146	116.316	113.158	94.079	98.2578	96.7273	108.333	108.947	119.048	122.5	102.397	104.362	108.333	108.696	108.969	105.645	103.214	95.6229	102.419	100	101.068	108.586	116.583	108.416	94	94.9495	84.7291	114.141	88.6029	87.1972	89.4928	90.378	100.328	97.8417	105.576	106.618	92	97.9058	93.3702	97.1591
	37	103.915	101.852	109.583	112.621	108.676	103.98	112.105	107.18	112.5	116.316	114.21	94.079	98.9547	98.9091	110.185	105.263	123.28	116.875	102.74	104.027	109.167	108.696	110.762	106.048	101.429	94.6128	104.032	96.679	98.2206	112.121	111.055	106.931	89	95.9596	82.7586	113.636	84.5588	85.4671	86.9565	81.0997	90.1639	93.8849	100	101.103	89.0909	94.2408	91.1602	101.704
	38	103.203	102.222	108.333	112.621	110.046	105.97	112.632	111.282	113.021	112.632	115.263	89.4737	100.348	99.6364	109.722	108.947	124.868	120	103.082	104.698	109.583	110	111.659	106.855	101.429	96.2963	103.629	98.155	98.2206	110.101	109.548	109.406	87	95.4545	82.7586	111.616	83.4559	84.083	83.3333	76.2887	94.7541	94.6043	101.859	102.941	90.1818	95.288	93.3702	102.273
	39	103.203	103.704	109.167	112.621	110.959	104.478	114.21	109.231	112.5	114.21	110.526	92.1053	104.53	101.818	111.111	105.263	122.222	120	102.74	105.034	109.167	109.13	109.865	107.258	101.429	91.9192	100.806	97.786	98.2206	111.111	112.06	110.396	90	96.4647	83.7438	111.111	82.7206	86.5052	83.6957	79.0378	95.4098	89.9281	100.372	103.309	83.6364	95.8115	93.9227	102.841
	40	104.982	104.074	108.333	115.049	113.242	108.458	116.316	111.282	110.938	113.158	112.105	93.421	104.53	102.909	111.574	106.316	116.402	120	103.425	105.034	109.583	109.13	110.314	107.661	101.786	93.266	100	100.369	99.6441	111.111	110.553	111.386	92.5	101.01	89.1626	115.151	83.4559	89.9654	85.1449	83.5052	95.7377	88.1295	95.539	94.4853	82.5455	96.3351	95.0276	102.841
	41	105.694	104.074	108.75	109.709	108.676	111.443	117.368	110.769	116.146	108.947	112.632	93.421	103.484	102.546	110.648	110.526	111.111	120	103.425	105.034	110	109.565	110.762	108.064	101.071	93.6027	100.403	97.417	96.0854	111.616	111.558	109.901	95	106.566	89.6552	116.162	84.5588	90.3114	86.9565	87.2852	99.6721	88.4892	98.513	90.0735	84.7273	96.8586	95.0276	105.114
	42	105.338	104.074	108.333	116.505	110.046	116.418	122.632	114.359	118.229	115.263	116.842	94.4079	104.53	102.546	111.111	119.474	111.64	121.875	104.11	104.698	110.417	108.696	111.659	108.064	100.714	93.6027	104.032	101.845	99.6441	112.626	110.553	109.406	95.5	109.091	93.5961	118.182	88.2353	90.6574	87.6812	91.0653	100.656	97.482	102.602	101.103	90.5455	97.3822	102.21	107.954
[truncated: 11 more columns]

## Sheet: Ext. Fig. 3e
	Histological score (0-10)
	Water		DSS
	Il11f/f	Il11f/f;Cre	Il11f/f	Il11f/f;Cre
	0	1	3	3
	0	1	1	3
	0	0	2	3
	0	1	3	0
	0	1	2	3
	0	0	3	2
	1	1	2	1
	0	1	4	1
	0	1	3	0
	0	1	2	0
	0	1	2
	0	1	5
	0	0	2
	1	0	1
	1		1
	0		3
	1		4
	1

## Sheet: Ext. Fig. 3k
	Agonist	Secreted IL-11 (pg/mL)
		Fibroblasts			Fibroblasts + macrophages
	Media	923	971	982	1956	1940	1945
	TLR1/2	1006	992	999	9220	7291	8889
	TLR3	1014	1016	1000	4203	3493	3453
	TLR4	1018	1022	1012	9218	6680	6976
	TLR5	993	1034	1027	3578	4427	3778
	TLR6/2	1046	1030	1034	13595	9289	8855
	TLR7	1057	1051	1080	4808	3966	4566
	TLR8	958	987	985	5311	4233	3673
	TLR9	1370	1326	1340	3341	3249	3929
	Dectin-1	1019	1040	1037	3442	3479	3346
	NOD1	985	1008	990	3385	4158	3507
	NOD2	1017	1014	1014	3389	3142	3632
	AIM2	1271	1106	1121	7778	8644	8311
	RIG-I/MAVS	1242	1246	1252	3977	4916	6616
	cGAS/STING	1377	1439	1451	8912	9363	6667

## Sheet: Ext. Fig. 3l
	Timepoint (hr)	IL11 mRNA
	0	0.997848	0.94669	1.05859
	1	0.937632	0.934806	0.982942
	3	6.18603	4.65237	6.8174
	6	12.6222	14.0642	16.5137
	12	3.60309	7.97392
	24	0.548517	0.572154	0.630999
