# Supplementary material for: Bidirectional CRISPR screens decode a GLIS3-dependent fibrotic cell circuit
Source: Nature. 2026 Jan 7;650(8103):997–1006. doi: 10.1038/s41586-025-09907-x (PMC12820784; doi:10.1038/s41586-025-09907-x)
Supplement: Supplementary file 13 — Source Data Extended Data Fig. 4 [file 41586_2025_9907_MOESM13_ESM.xlsx]

## Sheet: Ext. Fig. 4e
	Secreted IL-11 (pg/mL)
	Media	TGF-β	IL-1β	IL-1α	CSH1	CT-1	EGF	GDF1	GDF3	GH2	IFN-γ	IFN-λ	IGF-1	IL-12	IL-13	IL-17A	IL-17C	IL-18	IL-27	IL-31	IL-33	IL-36β	IL-36γ	IL-37	IL-4	IL-6	INS	LEFTY2	LIF	eNAMPT	OSM	RETN	TNFα	TSLP	VGF	CCN5
	230.55	524.356	491.536	402.147	235.727	243.744	256.244	259.63	272.47	312.144	231.633	193.785	176.597	160.591	225.197	285.582	243.864	223.273	209.948	181.545	178.683	157.265	174.988	201.621	158.452	173.261	202.579	198.27	185.721	185.125	137.704	208.57	248.813	223.393	211.627	246.097
	211.087	608.885	582.49	466.371	217.087	219.549	242.296	228.324	217.207	225.798	209.589	176.001	177.252	169.927	196.476	271.439	225.016	208.989	186.378	185.423	217.207	166.298	204.675	230.129	145.757	218.708	213.006	212.287	186.557	183.334	115.561	200.724	195.1	186.08	193.427	220.75
	198.33	575.127	588.773	568.157	169.391	212.287	215.946	210.308	225.557	195.638	197.313	174.333	172.249	161.066	194.622	193.008	207.251	173.737	206.832	177.074	184.767	172.13	193.427	238.86	182.917	197.971	228.143	203.178	186.139	194.861	125.825	195.399	206.472		200.484	194.443
