# Supplementary material for: Bidirectional CRISPR screens decode a GLIS3-dependent fibrotic cell circuit
Source: Nature. 2026 Jan 7;650(8103):997–1006. doi: 10.1038/s41586-025-09907-x (PMC12820784; doi:10.1038/s41586-025-09907-x)
Supplement: Supplementary file 14 — Source Data Extended Data Fig. 5 [file 41586_2025_9907_MOESM14_ESM.xlsx]

## Sheet: Ext. Fig. 5a
	Fibroblast knockout								Macrophage knockout
	Secreted IL-11 (pg/mL)								Secreted IL-11 (pg/mL)
	Monoculture	Co-culture							Monoculture	Co-culture
	CTRL	CTRL	TGFBR1	TGFBR2	IL1R1	IL1B	TGFB1		CTRL	CTRL	TGFBR1	TGFBR2	IL1R1	IL1B	TGFB1
	69.6068	186.56	110.88	107.034	126.58	154.269	175.961		119.185	279.497	265.223	307.778	174.574	124.128	144.905
	78.3595	192.859	109.891	110.769	91.5061	175.411	242.82		101.552	280.336	232.869	267.653	141.149	119.831	144.708
	84.659	151.245	110.504	112.852	92.0616	178.57	140.96		110.108	253.703	239.607	242.624	190.361	113.644	135.123

## Sheet: Ext. Fig. 5b
	IAF gene	Mono-culture			Co-culture
		CTRL			CTRL			IL1R1			TGFBR1			TGFBR2
	ABL2	-1.17809	-0.771329	-1.08119	1.18258	2.70889	-0.220906	-0.376178	0.183347	0.258329	-1.21382	-0.00925671	0.960694	0.226595	-0.0618531	-0.60781
	ACSL4	-1.82589	-1.47888	-1.15406	1.41535	2.03718	0.344317	-0.530464	0.499372	-0.362165	0.266691	0.661439	0.664429	-0.262011	0.142299	-0.417616
	CD82	-0.719982	-0.69625	-0.700654	2.31014	2.62335	0.0158938	-0.475824	-0.21551	-0.499609	-0.481303	-0.10273	-0.332208	0.148442	-0.372957	-0.500801
	COL3A1	-0.879867	-0.752708	-0.707898	1.21189	2.1604	-0.135701	1.49923	1.49034	-0.486031	-0.233149	-0.467979	-0.302495	-0.685617	-0.833395	-0.87703
	COL4A1	-0.659762	-0.387889	-0.294701	0.926962	3.41344	0.384865	-0.307035	-0.19794	-0.160588	-0.685036	-0.162095	-0.254551	-0.311844	-0.623476	-0.680353
	COL5A1	-0.963921	0.38024	-0.164573	2.92408	0.899712	0.085515	-0.0374216	1.11163	-0.275126	-0.624555	-1.10816	-0.144293	-0.454603	-0.659844	-0.968681
	COL6A1	-0.803348	-0.415824	-0.43001	2.13203	2.05471	0.626002	-0.0411281	1.35392	-0.574009	-0.744052	-0.813794	-0.412021	-0.501209	-0.637653	-0.793615
	COL6A2	-0.889255	-0.574822	-0.528188	2.60434	2.06556	0.294049	-0.0400674	0.63649	-0.561699	-0.240988	-0.685729	-0.366441	-0.326524	-0.618135	-0.768588
	COL6A3	-0.815576	-0.71269	-0.670273	1.56692	2.04268	-0.00478928	0.400281	2.05534	-0.617277	-0.165634	-0.654437	-0.531235	-0.449919	-0.6888	-0.754581
	COL7A1	-0.762072	-0.719854	-0.711338	1.43507	2.7342	0.113762	0.234413	1.33911	-0.465892	-0.44602	-0.584272	-0.48791	-0.35865	-0.623664	-0.696888
	COTL1	-0.588705	0.354993	-0.12971	3.25007	1.2343	-0.0832039	-0.514756	-0.18205	-0.445774	-0.885466	-0.770244	-0.381407	0.00174456	-0.311624	-0.548164
	GK	-0.790589	-0.615373	-0.680179	3.37873	0.963555	0.27504	-0.262955	-0.386893	-0.486891	0.00095412	-0.531383	-0.203776	0.133929	-0.37913	-0.41504
	GLIS3	-0.430376	0.219761	-0.115934	3.38269	1.04017	-0.183753	-0.641854	-0.687564	-0.748359	-0.245134	-0.515725	-0.222661	-0.0129607	-0.312431	-0.525869
	INHBA	-1.12958	-1.12785	-1.12789	2.03232	2.24214	0.696498	-0.379202	-0.212526	-0.0252806	0.6621	-0.520106	0.121131	-0.138475	-0.4863	-0.606974
	LIF	-0.950477	-0.948579	-0.949102	2.16877	2.49216	0.429656	-0.351254	-0.200117	-0.451901	-0.42176	-0.69228	0.102493	0.0853408	0.0731475	-0.386095
	MAP3K4	-1.02868	0.612824	0.126488	1.39087	1.7732	0.437991	0.642074	1.59691	-0.443666	-0.0801757	-1.16311	-1.05044	-0.832458	-0.968899	-1.01293
	MMP1	-1.59725	-1.50408	-1.44701	1.46888	0.673006	0.650899	-0.656535	-0.41757	-0.57861	0.514457	-0.578637	0.693837	1.3555	1.01765	0.40547
	MMP2	-0.953748	0.121628	-0.0796151	3.15939	1.43381	-0.203898	-0.53731	0.0146326	-0.380673	-0.273421	-0.969137	-0.160904	-0.19521	-0.452667	-0.522877
	MMP3	-1.03056	-0.831496	-0.817706	1.38109	1.11837	0.60342	-0.960836	-0.755692	-0.839917	-1.04995	-1.01379	0.586598	1.12121	1.35941	1.12985
	PDGFRA	-1.17115	-0.711343	-0.632379	1.73434	0.492473	-0.529628	-0.79106	-0.690812	-0.894471	-0.575024	-0.991602	0.736032	1.48818	1.29416	1.24228
	PRRX1	-1.26641	-0.63339	-0.821833	2.10241	1.67198	0.332835	-0.27115	0.0296843	-0.218808	-1.47119	-1.06255	0.650858	1.01446	0.219672	-0.276573
	PTGES	-0.648765	1.02729	0.262593	3.08266	1.11131	-0.300729	-0.682434	-0.398799	-0.456509	-0.759279	-0.695036	-0.41089	-0.0769074	-0.487954	-0.566554
	PTGS1	-0.706741	1.31731	0.357843	2.47052	1.68302	-0.285722	-0.721423	-0.679333	0.0868575	-0.901775	-0.786472	-0.442336	0.00858165	-0.595046	-0.80528
	PTGS2	-1.25918	-1.16347	-1.13787	0.702131	2.18447	1.00567	-0.712958	-0.682263	0.175488	1.33597	-0.376357	-0.454155	1.0256	-0.104897	-0.53818
	SERPINE1	-1.1699	0.77742	-0.0226271	1.62405	0.322056	-0.237827	-0.652128	0.016058	1.90104	-1.17204	-1.2192	1.24483	0.374631	-0.745645	-1.04071
	SLC16A3	-0.73691	-0.158536	-0.504036	3.19014	1.06423	-0.240769	-0.559357	-0.407044	0.0551921	-0.841941	-0.767556	0.257172	0.662647	-0.428936	-0.584296
	TFPI2	-1.60716	-1.5839	-1.60763	1.60253	0.0924845	0.70545	-0.0635001	-0.677956	-0.073453	1.3553	0.0434443	1.35846	0.286186	0.0807945	0.0889599
	TGFBI	-1.09735	-0.125238	-0.404147	2.89022	1.52369	0.205006	0.283903	0.256414	0.0646423	-0.357162	-0.939002	-0.348102	-0.182535	-0.789204	-0.981133
	TNFRSF11B	-0.71479	0.380632	0.631057	1.93094	1.44993	1.17952	-0.665285	-0.917989	-0.671816	-1.85707	-0.812476	0.805144	-0.342642	-0.329229	-0.0659285
	WNT5A	-0.639812	-0.248052	-0.263284	3.28232	1.40525	0.0539277	-0.476293	-0.524733	-0.481546	-0.0522654	-0.46116	-0.131151	-0.354713	-0.525135	-0.583347

## Sheet: Ext. Fig. 5c
	Macrophage CRISPRko				Fibroblast CRISPRko
	Steady-state	Stimulated			CTRL	TGFBR1
	CTRL	CTRL	TGFB1		1	0.155714
	0.811785	1.79256	0.0070942		1.24966	0.245423
	1.51132	2.99421	0.0024899
					Fibroblast CRISPRko
	Macrophage CRISPRko				CTRL	TGFBR2
	Steady-state	Stimulated			1	0.275565
	CTRL	CTRL	IL1B		1.48781	0.327665
	0.810917	1945.47	164.401
	0.817386	1962.84	179.327		Fibroblast CRISPRko
					CTRL	IL1R1
					1	0.592271
					0.865301	0.670975

## Sheet: Ext. Fig. 5d
	Agonist	Secreted TGF-β (pg/mL)			Secreted IL-1β (pg/mL)
	Media	101.079	86.4775	96.2689	92.2508	119.557	102.802
	TLR1/2	142.318	140.195	146.69	1482.37	1277.88	2446.49
	TLR3	134.858	137.677	117.331	1302.6	1261.93	2452.77
	TLR4	144.298	167.59	142.65	1408.24	1752.42	2392.99
	TLR5	152.203	191.833	159.254	1493.5	2485.64	2891.86
	TLR6/2	164.737	156.433	155.483	2023.42	2177.64	1771.08
	TLR7	164.579	198.098	156.988	1757.89	934.135	2051.41
	TLR8	188.708	160.3	148.211	1134.52	1469.19	1162.89
	TLR9	161.219	180.05	183.824	1729.74	1277.19	2430.77
	Dectin-1	171.569	159.634	140.386	1270.73	1580.95	2040.58
	NOD1	127.194	170.523	140.322	1669.15	992.26	999.186
	NOD2	126.387	165.989	132.15	1724.25	2344.18	1831.4
	AIM2	163.279	174.676	156.513	1317.22	2046.46	3319.68
	RIG-I/MAVS	137.851	147.276	151.569	1400.66	2476.32	2779.56
	cGAS/STING	161.013	180.542	156.671	1765.38	1220.61	1959.18

## Sheet: Ext. Fig. 5e
	Secreted IL-11 (pg/mL)
	Media	TGF-β	IL-1β	TGF-β + IL-1β
	40.2345	165.559	164.969	1237.23
	39.7893	137.949	228.117	1156.26
	39.2415	125.478	234.279	1040.01

## Sheet: Ext. Fig. 5f
	IL-11mNG cells (%)
	Water	DSS
	Anti-IgG	Anti-IgG	Anti-TGF-β	Anti-IL-1β	Anti-TGF-β/IL-1β
	0.031309	0.621108	0.249148	0.494472	0.148282
	0.086173	0.679384	0.324768	0.295268	0.208942
	0.0603	0.63377	0.481762	0.368634	0.201179
	0.068363	0.541211	0.46934	0.292193	0.241597
	0.024322	0.686338	0.074258	0.215001	0.155312
	0.088706	0.688835	0.216048	0.128564	0.131693
	0.096321	0.685221	0.080893	0.136675	0.214882

## Sheet: Ext. Fig. 5g
	Il11 mRNA
	Water	DSS
	Anti-IgG	Anti-IgG	Anti-TGF-β	Anti-IL-1β	Anti-TGF-β/IL-1β
	0.397638	31.8712	3.57588	23.3378	5.89832
	0.491126	13.2412	3.89626	2.688	5.18096
	4.14462	23.7351	6.87384	11.9345	2.59811
	0.017994	174.716	8.20126	0.8465	3.46762
	1.64194	52.1465	28.9517	1.42377	0.617911
	3.97227	35.4921	15.1133	0.322043	0.904389
	10.5272	22.6873	0.25624	0.680522	2.94721

## Sheet: Ext. Fig. 5h
	Tissue collagen %
	Water	DSS
	Anti-IgG	Anti-IgG	Anti-TGF-β	Anti-IL-1β	Anti-TGF-β/IL-1β
	12.728	17.2604	13.7746	15.0323	13.245
	9.38745	10.288	19.2914	13.6269	11.6408
	13.4044	27.7786	16.5857	18.4676	13.097
	13.0757	16.7189	15.3101	12.3666	13.0864
	11.1202	17.6847	17.2877	13.7812	12.908
	8.38627	11.8056	15.0952	10.8155	8.23895
	9.71926	14.4703	8.44234	11.6524	11.8306

## Sheet: Ext. Fig. 5i
	Hydroxyproline/protein fold change
	Water	DSS
	Anti-IgG	Anti-IgG	Anti-TGF-β	Anti-IL-1β	Anti-TGF-β/IL-1β
	1.15606	2.51367	2.09239	1.54504	1.49808
	1.15409	1.36354	1.38111	1.27563	1.51542
	1.14712	2.06886	1.97749	1.65063	1.57773
	1.14275	1.82184	1.62235	1.62445	1.49786
	1.11967	1.91617	1.43097	1.40421	1.30001
	1.08235	1.88577	1.65884	1.72532	1.3679
	1	1.3946	1.27452	1.55924	1.33675

## Sheet: Ext. Fig. 5j
	Day	Percent starting weight (%)
		Anti-IgG - Water							Anti-IgG - DSS							Anti-TGF-β - DSS							Anti-IL-1β - DSS							Anti-TGF-β/IL-1β - DSS
	1	100	100	100	100	100	100	100	100	100	100	100	100	100	100	100	100	100	100	100	100	100	100	100	100	100	100	100	100	100	100	100	100	100	100	100
	2	100.752	98.4615	99.6377	99.51	98.98	99.45	99.47	100	98.513	96.1131	102	101.4	104.1	101.1	102.23	103.774	99.6296	105.4	104.1	108.5	104.2	103.162	104.049	104.183	105.4	104.1	108.5	104.2	102.667	101.19	99.2982	100.8	96.53	100.4	98.09
	3	100.752	100	101.087	101	100.5	101.7	100	97.8799	97.3978	99.2933	100	98.65	101.7	99.28	103.346	103.019	103.704	106.4	104.1	104.8	104.2	101.186	104.453	104.563	106.4	104.1	104.8	104.2	108.889	101.19	99.2982	101.2	97.92	99.63	101.5
	4	100.376	100	100.725	102.9	104.1	105.5	102.6	96.4664	98.1413	98.2332	102.3	102.7	102.8	101.4	103.346	105.66	100.741	110	103.7	109.7	105.7	103.557	105.668	102.662	110	103.7	109.7	105.7	111.556	101.19	98.9474	102.8	98.96	100	102.7
	5	101.504	99.2308	100.725	105.4	106.1	109.4	102.6	96.4664	95.539	96.4664	102	104.1	103.4	102.9	102.23	103.396	99.2593	113.9	100.7	110	105.7	101.186	106.073	101.141	113.9	100.7	110	105.7	111.556	100.794	98.9474	105.2	99.31	102.2	103.8
	6	105.639	101.923	101.087	104.9	102.6	109.4	101.6	94.6996	93.6803	92.9329	102.3	103.4	102.1	102.5	101.487	101.887	100	111.8	100.4	107.6	102.7	99.6047	102.429	94.2966	111.8	100.4	107.6	102.7	110.222	100	98.2456	104.8	99.65	101.5	106.1
	7	104.887	100.769	98.913	106.8	103.1	109.4	102.6	90.8127	91.8216	88.6926	101.3	102.7	101.4	103.3	95.1673	100	95.1852	108.9	101.8	104.2	104.2	92.8854	93.1174	84.0304	108.9	101.8	104.2	104.2	104.444	99.2063	97.5439	105.6	101.4	102.6	106.9
	8	104.511	102.308	98.913	107.3	102.6	106.1	103.2	90.106	87.7323	81.9788	101	102.4	101	101.4	92.9368	95.4717	91.8518	103.9	101.1	100	97.58	84.9802	82.996	77.9468	103.9	101.1	100	97.58	90.6667	94.0476	94.7368	105.2	101.4	103.3	105.3
	9	104.511	101.154	100.362	103.9	104.6	105	100.5	87.9859	84.0149	81.9717	100.3	102.7	102.4	101.1	88.1041	91.6981	87.4074	98.57	101.8	97.27	93.35	86.166	81.3765	80.2281	98.57	101.8	97.27	93.35	83.1111	92.0635	94.7368	105.2	99.65	98.51	105.3
	10	104.887	103.077	100.362	104.4	106.1	105	105.3	91.1661	86.9888	80.0318	100.3	100.7	100	100	89.5911	92.4528	89.6296	90.71	101.1	96.36	88.22	86.166	81.7814	82.1293	90.71	101.1	96.36	88.22	80.1111	84.127	89.1228	104.8	100.7	95.17	104.6
	11	103.759	101.538	99.6377	102.9	108.2	110.5	104.2	83.7456	85.8736	81.7915	95.08	97.3	97.24	97.83	84.3866	89.434	85.9259	90	100	93.94	87.61	90.1186	80.5668	84.0304	90	100	93.94	87.61	80	83.3333	88.4211	104.8	97.57	92.57	103.4
	12	104.135	100.385	98.913	104.4	107.7	111	103.2	83.3922	87.3606	80.2049	93.44	96.96	96.55	95.65	81.7844	89.434	86.2963	88.93	99.63	92.73	87.92	92.4901	88.664	93.1559	88.93	99.63	92.73	87.92	83.1111	82.5397	87.7193	103.2	97.57	89.96	102.7
	13	101.88	110	103.986	103.9	106.6	110.5	102.1	86.9258	92.9368	80.9187	95.08	96.28	96.21	96.01	88.8476	90.566	93.3333	89.64	97.79	93.94	87.61	95.6522	93.9271	95.057	89.64	97.79	93.94	87.61	87.5556	83.3333	89.4737	104.4	98.96	89.22	103.1
	14	100.752	108.077	102.899	104.9	106.1	107.2	101.1	86.5724	93.6803	84.0989	101	98.31	96.55	98.55	86.2454	91.3208	92.2222	92.5	99.63	97.88	90.94	96.0474	94.7368	98.8593	92.5	99.63	97.88	90.94	93.3333	95.2381	92.6316	107.9	102.8	90.33	106.9
	15	100	109.231	102.899	103.4	103.1	109.4	104.8	84.8057	91.8216	84.4523	100.7	102	100	101.8	85.1301	89.434	93.7037	92.86	102.2	100.9	91.24	96.8379	95.5466	96.9582	92.86	102.2	100.9	91.24	105.778	95.6349	94.0351	108.7	104.5	94.42	108.4
	16	98.8722	110.769	104.348	104.9	104.1	108.8	103.2	91.1661	92.5651	89.0459	102.3	105.7	101.4	104	86.2454	93.2075	92.963	94.29	103	102.1	95.17	97.2332	94.7368	98.0989	94.29	103	102.1	95.17	107.556	96.0317	96.1404	109.9	103.8	98.14	109.5
	17	98.8722	110.769	103.261	102.4	104.1	109.9	103.7	91.1661	94.7955	87.2792	100.3	104.4	101.7	103.6	89.2193	93.9623	95.1852	92.14	104.4	96.97	98.19	98.8142	100.405	99.6198	92.14	104.4	96.97	98.19	108	98.8095	97.193	110.7	104.5	106.7	110.3
	18	98.4962	110	103.261	106.8	104.1	109.9	101.1	90.4594	95.9108	86.5724	103	102.7	101.7	102.9	88.1041	92.0755	93.3333	91.43	104.1	94.24	100.6	96.4427	97.5709	96.1977	91.43	104.1	94.24	100.6	107.556	97.619	95.7895	111.9	104.9	107.8	110.7
	19	100.752	107.692	105.072	104.4	104.1	108.3	104.2	89.7527	96.2825	87.9859	102	103.7	102.1	104.3	88.1041	91.6981	92.5926	90.36	103	95.15	102.1	98.419	99.1903	96.1977	90.36	103	95.15	102.1	107.556	96.4286	94.7368	111.5	106.6	108.2	110.7
	20	101.504	106.923	107.246	103.9	106.6	105.5	104.8	91.8728	96.2825	88.3392	98.36	102.7	100.7	102.9	88.1041	87.5472	92.963	86.43	105.2	95.76	99.7	98.8142	101.215	96.5779	86.43	105.2	95.76	99.7	103.111	98.0159	94.386	113.9	104.2	107.4	109.9
	21	110.15	105.769	109.058	103.4	107.1	105.5	105.8	93.2862	95.9108	89.7527	97.38	97.97	98.28	101.4	88.4758	91.6981	92.963	83.93	105.2	94.55	98.19	99.6047	105.263	97.3384	83.93	105.2	94.55	98.19	100.444	96.0317	93.6842	113.1	104.2	106.3	110.3
	22	110.15	103.462	103.986	102.4	105.1	105	103.7	91.1661	94.4238	83.7456	97.05	100	97.93	100	87.3606	88.6792	90.7407	80	104.4	100.6	100.3	97.6285	98.7854	93.1559	80	104.4	100.6	100.3	96.4444	94.4444	91.5789	112.7	98.61	105.9	107.6
	23	108.271	104.231	106.884	106.8	104.1	105	103.2	91.5194	95.9108	86.5724	95.08	98.99	99.66	97.46	90.7063	94.3396	91.1111	78.57	105.5	97.27	100.6	98.419	100	100	78.57	105.5	97.27	100.6	96.8889	94.8413	91.2281	114.7	96.88	105.9	108.8
	24	108.271	103.077	104.348	103.4	104.6	108.3	102.1	86.2191	94.7955	90.4594	94.1	97.3	93.45	93.12	88.4758	94.717	89.6296	79.29	104.1	94.55	99.4	95.6522	99.1903	99.2395	79.29	104.1	94.55	99.4	96	95.6349	91.2281	112.3	100.3	103.3	107.3
	25	108.647	102.692	104.71	103.9	105.1	107.7	104.2	86.9258	95.539	91.8728	93.11	96.28	93.79	90.22	89.2193	93.5849	90	78.57	105.2	96.67	100.3	97.2332	99.5951	98.8593	78.57	105.2	96.67	100.3	100	96.4286	92.9825	112.3	99.65	103.7	109.5
	26	109.774	104.231	104.348	104.4	105.6	107.2	103.7	88.6926	97.026	93.2862	98.03	100	94.83	91.3	88.8476	96.2264	91.1111	86.07	105.5	100.9	96.37	101.186	107.692	100	86.07	105.5	100.9	96.37	101.778	95.2381	93.3333	114.7	99.31	106.3	110.3
	27	110.15	104.615	105.072	106.8	106.1	108.8	103.7	89.7527	97.3978	94.6996	96.39	101	97.59	92.39	89.2193	96.2264	92.5926	91.43	107.4	97.58	96.98	100	107.287	99.6198	91.43	107.4	97.58	96.98	105.333	99.6032	98.9474	115.1	99.65	107.8	108.4
	28	111.278	104.231	105.435	103.4	107.1	110.5	103.2	91.5194	96.6543	97.1731	96.72	101.4	100.3	94.2	93.3086	98.1132	98.8889	92.86	107.4	101.2	100.6	99.2095	106.883	98.4791	92.86	107.4	101.2	100.6	103.111	96.4286	98.9474	115.1	98.96	109.7	108.4
	29	105.639	101.923	104.348	102.9	104.1	105.5	101.6	90.106	96.6543	95.053	98.03	102	98.97	96.01	92.1933	97.3585	97.7778	97.5	106.6	102.1	100	100.791	108.502	98.8593	97.5	106.6	102.1	100	102.222	96.4286	100.351	115.5	102.8	110	108.8
	30	110.15	102.692	103.986	102.4	104.6	105	105.8	89.7527	97.3978	96.1131	97.7	102	99.66	97.83	92.1933	99.2453	96.2963	97.14	105.2	102.1	99.7	104.743	104.453	104.563	97.14	105.2	102.1	99.7	103.111	96.8254	98.9474	115.1	103.1	110	106.9
	31	110.15	103.846	107.246	103.4	104.6	105	105.3	91.5194	97.026	97.5265	95.08	101.7	100	97.46	92.9368	101.887	97.037	97.86	107	100.9	99.4	104.743	106.478	105.703	97.86	107	100.9	99.4	105.778	96.4286	98.5965	116.3	102.8	110	106.9
	32	109.774	102.692	106.159	104.9	104.6	105	101.6	90.4594	95.539	95.4064	96.39	101.7	98.62	94.2	94.052	101.132	96.2963	98.93	107.7	100.9	97.28	104.743	105.263	104.183	98.93	107.7	100.9	97.28	104.444	95.6349	100.702	116.7	103.5	109.7	106.9
	33	109.774	103.462	106.522	102.4	106.1	107.7	102.1	90.8127	94.052	95.053	98.69	102.4	98.62	94.57	92.5651	103.019	96.6667	98.93	106.3	100	97.28	102.372	106.073	103.042	98.93	106.3	100	97.28	106.222	96.4286	99.2982	118.3	104.2	111.5	107.6
	34	113.158	105.769	108.333	103.4	105.1	107.7	103.7	91.5194	93.6803	95.053	97.05	100	98.28	92.75	92.9368	103.774	100	98.93	106.3	100	98.19	102.372	108.502	100	98.93	106.3	100	98.19	102.667	92.4603	96.1404	117.9	104.5	109.3	106.1
	35	110.902	105.385	106.522	102.9	104.1	106.6	103.2	90.4594	91.0781	91.8728	96.72	99.66	97.93	92.39	93.3086	101.887	97.4074	99.64	104.8	100.6	98.79	101.581	106.883	95.4373	99.64	104.8	100.6	98.79	105.333	108.73	95.7895	119	105.2	109.3	106.9

[truncated: 2 more sheets: Ext. Fig. 5k, Ext. Fig. 5l]
