# Supplementary material for: Bidirectional CRISPR screens decode a GLIS3-dependent fibrotic cell circuit
Source: Nature. 2026 Jan 7;650(8103):997–1006. doi: 10.1038/s41586-025-09907-x (PMC12820784; doi:10.1038/s41586-025-09907-x)
Supplement: Supplementary file 15 — Source Data Extended Data Fig. 6 [file 41586_2025_9907_MOESM15_ESM.xlsx]

## Sheet: Ext. Fig. 6d
	Nuclear GLIS3 MFI
	Steady-state	TLR2/6 agonist
	387807	1.57688e+06
	681911	1.05482e+06
	167395	1.49936e+06
	598256	2.2539e+06
	572039	519292
	758394	1.70036e+06
	467226	520108
	456823	653515
	229355	487597
	345512	546097
	371172	428378
	128240	373872
	69496.3	367434
	101995	1.72769e+06
	380770	2.72478e+06
	108630	2.36932e+06
	99988.5	2.67219e+06
	427095	573864
	299357	162334
	568050	546721
	200361	173700
	423159	137154
	400299	61290.6
	163359	1.50257e+06
	287072	1.17403e+06
	260006	311348
	238239	190407
	205493	167379
	209705	919163
	173719	531732
	73978.1	485839
	371688	352269
	259350	306651
	125966	559516
	411160	533742
	304682	342055
	338992	300667
	268858	489485
	262412	126113
	425141	208872
	574979	201593
	226298	509076
	169899	318664
	191886	973183
	203261	971839
	96619.2	707031
	332448	142497
	118930	142820
	334670	103508
	242284	70915.1
	107808	2452905
	358836	1.24781e+06
	153178	758956
	133980	1.35501e+06
	62959.9	247029
	486464	148337
	266265	255800
	63811.6	37902.5
	169213	283891
	270941	40996.3
	288118	77104.3
	350257	70282.2
	261354	91316.9
	208530	40588.1
	224453	51611.3
	232051	50435
	277823	86405.3
	184008	172450
	321077	228041
	121090	821662
	275459	733432
	194926	451481
	139665	244225
	299046	277053
	231072	653597
	190312	348306
	277519	2.15776e+06
	124682	804124
	293595	1.47755e+06
	214988	2.52033e+06
	189718	378354
	204281	563633
	169830	1.62549e+06
	152404	1287916
	122671	681526
	139505	321954
	129352	259571
	184537	275676
	121623	2326484
	211628	956562
	209229	1.01292e+06
	159376	662570
	234980	1.09653e+06
	217265	725113
	136056	842838
	149357	140910
	170299	256145
	153813	126295
	204785	227113
	285244	50393.4
	278768	60085.9
	234987	162951
	254072	87631.1
	286201	155979
	175583	223440
	181535	216933
	118591	150752
	173875	249310
	205609	62528.6
	191431	352053
	179659	614205
	193503	587068
	249001	130297
	189357	97420.9
	189357	197801
	153404	313937
	161606	153180
	160430	817970
	229731	256711
	122778	476164
	202403	463892
	133279	284628
	103089	253118
	287548	203122
	208230	419217
	162071	223834
	186411	334870
	167666	1.36129e+06
	143517	696545
	146832	608392
	198591	1.09463e+06
	195303	1.04301e+06
	255256	664567
	197759	266820
	214571	177288
	152883	276639
	109621	1.32905e+06
	100795	955716
	76479.7	621491
	80626.7	491624
	73369.7	234427
	397464	1.10113e+06
	422723	183386
	331351	192420
	319428	199934
	352402	110905
	339820	312496
	261416	132907
	226295	173122
	231316	232744
	232374	499348
	263635	327760
	254327	305466
	248393	231747
	318783	2.51432e+06
	187028	521322
	202624
	190151
	221238
	242031
	303313
	722138
	200935
	277308
	162910
	140304
	389916
	275875
	253811
	190104
	200844
	306846
	332682
	490669
	409515
	190886
	432002
	321073
	219293
	388558
	289911
	212633
	248271
	134428
	142532
	115572

## Sheet: Ext. Fig. 6e
	Timepoint (hr)	GLIS3 mRNA
	0	1.78984	2.86914	3.00973
	1	1.09812	2.05576	1.87023
	3	3.35546	2.83154	2.72564
	6	5.90982	5.33147	7.35096
	12	2.15919	3.89384	4.68638
	24	1.83684	1.49369	1.6168

## Sheet: Ext. Fig. 6f
	Timepoint (hr)	Nuclear GLIS3 MFI
		+TGF-β				+IL-1β				+TGF-β/IL-1β
	0	1958	1950	1890	1800	1715.5	1779	1733.5	1834	1798	1787	1799.5	1741
	12	2610	2529.5	2523	2527.5	2361	2339	2297.5	2427	2374	2502	2363	2499
	24	2251	2225	2110	2232	2362	2163	2304.5	2260	3048.5	2979	2825	2879.5

## Sheet: Ext. Fig. 6g
	Glis3 mRNA
	Water	DSS
	Anti-IgG	Anti-IgG	Anti-TGF-β	Anti-IL-1β	Anti-TGF-β/IL-1β
	1.02027	5.16045	2.12961	3.57179	1.96959
	0.534981	2.12109	1.1832	1.5556	1.01535
	0.922457	1.60851	4.03702	1.3941	1.20956
	1.20347	9.7669	0.903951	1.68944	1.26718
	1.09103	6.06902	1.78501	1.59382	0.837798
	0.578162	2.41712	1.19737	1.88508	0.863555
	2.61623	3.42324	2.23099	1.72104	1.47336
