# Supplementary material for: Bidirectional CRISPR screens decode a GLIS3-dependent fibrotic cell circuit
Source: Nature. 2026 Jan 7;650(8103):997–1006. doi: 10.1038/s41586-025-09907-x (PMC12820784; doi:10.1038/s41586-025-09907-x)
Supplement: Supplementary file 16 — Source Data Extended Data Fig. 7 [file 41586_2025_9907_MOESM16_ESM.xlsx]

## Sheet: Ext. Fig. 7a
	Collagen 6 MFI
	CTRL	GLIS3
	143517	1274151
	159808	636771
	540946	509702
	285622	473949
	396821	662994
	211829	716132
	289134	734950
	479025	407316
	102087	791633
	160102	850862
	188319	598140
	69415.4	625510
	82674.4	292180
	90810.1	676940
	135539	362746
	107938	533143
	146956	621290
	121350	384818
	133148	432542
	214232	471154
	83661.4	295660
	36003.9	227775
	112379	403255
	61524.4	880931
	112954	423159
	41683.6	331476
	37212.6	323779
	87497.3	411041
	132914	121254
	22970.7	236038
	121678	771578
	59492.7	536111
	87005.1	560372
	190680	343318
	69923.6	197921
	88204.1	449405
	212444	799435
	83612.9	497118
	36038.4	1397758
	75698.3	525822
	75309.1	746043
	245632	736523
	100712	356447
	48470.8	422929
	24301.8	553758
	230886	519623
	332776	563891
	234150	510834
	372972	480835
	325316	625738
	138801	375141
	135323	270548
	289997	296469
	341012	145900
	232948	500722
	209068	361990
	79413	426672
	215281	668163
	552982	373120
	87534.7	854604
	146957	397505
	107482	450335
	125014	358521
	101559	383796
	166822	821664
	196107	400257
	214455	370741
	318970	229299
	155881	337766
	73266.6	87850.5
	126774	106538
	293146	234748
	115225	319280
	268272	386419
	267982	569510
	128712	370996
	113912	240493
	304513	481930
	56541.1	373595
	338613	553317
	269729	434229
	122576	186468
	91787.1	157493
	334389	613017
	269867	488608
	165043	607390
	205792	546911
	114631	207682
	314271	489232
	119698	402380
	141197	562718
	262474	486118
	398106	314299
	235532	334259
	98358.5	221883
	368927	352631
	216229	360640
	242738	840507
	152303	442538
	150175	647837
	163226	599864
	80339.4	713240
	53755.6	419372
	72111.5	264715
	157094	261390
	371222	203872
	88795	362912
	511478	386715
	190939	593406
	263140	499375
	216938	314147
	186524	383019
	219620	762115
	147533	724718
	69695.8	489465
	254827	252013
	67047.2	435586
	137921	406051
	255758	554782
	70777.7	334643
	67017.7	336802
	110952	278782
	86422.8	462724
	166764	597235
	105596	407384
	58092.6	217946
	30047	193894
	510015	424641
	90017	224813
	54258.2	189736
	102730	106423
	93439.1	431471
	54274.5	529875
	107610	265647
	218244	385985
	137886	760881
	35970.7	1011580
	163921	665611
	223527	1005695
	148734	813685
	182630	946988
	157849	291537
	230182	121407
	59470.1	213942
	57014.3	272660
	38205.1	532015
	87609.2	627993
	288633	242588
	165430	269477
	47594.9	269275
	103576	537967
	197216	380350
	158357	722580
	348294	395557
	142849	379355
	447244	418219
	169291	654717
	253741	166117
	70245.8	255162
	120179	444850
	493666	684458
	89448.8	328788
	129188	135759
	133059	263013
	200931	332643
	205719	356164
	171567	258232
	356238	371181
	122368	408408
	54255.2	203676
	305315	344218
	106432	711183
	722220	1322323
	342326	801863
	597799	458579
	141535	509117
	344244	608102
	212175	240109
	184118	402952
	110455	268693
	117691	957527
	545923	181578
	311433	569093
	385821	694070
	160380	265881
	176860	242794
	156427	203650
	204364	249279
	60324.4	281033
	259850	902301
	238154	295905
	220209	322789
	349308	194349
	290356	517016
	144302	461725
	255706	1595095
	213024	415433
	52533.2	438470
	431118
	197137
	56328.6
	224225
	287596
	108758
	108511
	96249.6
	132124
	72392.2
	120901
	208102
	290673
	180011
	81901.3
	89204.8
	314936
	416496
	130238
	181153
	177164
	219457
	372948
	197350
	172874
	122496
	262218
	100699
	228176
	320238
	150867
	278094
	176365
	107123
	116644
	208974
	173043
	204568
	84963.5
	169100
	109416
	180311
	96384.5
	175198
	56019.6
	178998

## Sheet: Ext. Fig. 7b
	Fold change to IgG IP IL11 DNA
	0hr	24hr
	1.98659	6.25198
	0.98772	3.46997
	1.16764	5.21749
	1.40159	3.58709
	1.98636	6.02032

## Sheet: Ext. Fig. 7c
	IL11 mRNA
	Steady-state	TGF-β/IL-1β
	CTRL	CTRL	FRA1
	1.966	24	24
	1	26	18
	1	22	10

## Sheet: Ext. Fig. 7d
	FOSL1-target genes	Steady-state			TGF-β/IL-1β
		Control			Control			FRA1
	ARHGAP22	-0.560875	0.725184	0.11735	1.31452	1.27723	0.282375	-0.298388	-1.07355	-1.82118
	COL7A1	-1.23316	-1.10807	-1.16947	1.34086	1.16179	1.30651	-0.147784	0.0850301	-0.233039
	DDA1	-1.22398	-0.736261	-0.894229	1.04686	1.5077	0.785848	0.633274	0.386546	-1.39592
	MICAL2	-1.31203	-1.1007	-0.854024	1.12027	0.875869	1.02266	1.19373	0.0309231	-0.907359
	MTURN	-0.799511	-1.28865	-0.783726	0.999072	0.943859	0.946187	0.975844	0.404509	-1.38561
	PDLIM1	-0.830039	-0.390436	-0.737684	2.07704	1.02353	0.730696	-0.0282143	-0.736216	-1.09989
	PLAUR	-0.640726	-0.395018	-0.41502	1.02085	0.979516	0.758099	1.4205	-1.28283	-1.40806
	SERPINE1	-0.859151	-0.743309	-0.864558	1.70641	1.26827	1.00155	0.177349	-0.979455	-0.704257
	SMOX	-0.426574	-0.217709	-0.793587	1.63308	1.37945	0.304836	-0.848163	0.559087	-1.57818
	TMEM45A	-0.808977	-0.731991	-0.820271	1.12277	1.06749	0.89818	1.35173	-0.860608	-1.17974
	UPP1	-0.491959	-0.232866	-0.659314	-0.315895	2.34527	0.982689	0.118489	-0.489481	-1.21647
	XYLT1	-0.937	-0.820394	-0.944025	1.35357	1.8035	0.901345	-0.320871	-0.393313	-0.632203
	COL5A1	-1.12739	-0.983436	-1.11681	0.923138	0.720269	0.836924	1.49974	0.338696	-1.06043

## Sheet: Ext. Fig. 7e
	IL11 mRNA
	Steady-state	TGF-β/IL-1β
	CTRL	CTRL	TEAD1	TEAD3	TEAD1/3
	0.823958	21	12	18	5
	1	17	48	20	3
	2	9	33	11	1

## Sheet: Ext. Fig. 7f
	TEAD1-target genes	Steady-state			TGF-β/IL-1β
		Control			Control			TEAD1			TEAD3			TEAD1/3
	CCL2	-1.45386	-1.41017	-1.40084	1.02923	1.118	1.66385	1.24916	1.02894	0.397645	-0.544632	-0.59751	-0.567423	-0.206645	-0.149078	-0.155613
	CRISPLD2	-1.03733	-1.02167	-1.23407	-0.231383	1.17217	0.836701	0.0940638	0.189073	-1.24338	1.57496	1.04518	1.44402	-0.0230142	-0.183448	-1.41993
	MTURN	-0.475651	-0.5626	-0.343853	0.40281	1.94951	2.44994	-0.806556	-0.787044	-0.998245	-0.581552	1.05272	-0.0931834	-0.0976958	-0.365073	-0.742994
	NFKB2	-0.650528	-0.914479	-1.01441	2.04439	1.42013	1.37202	-0.344422	0.425281	-0.881821	-0.500668	0.324006	-0.136315	-0.0113686	0.668283	-1.70227
	NUAK2	-1.34093	-1.39345	-1.3445	1.51003	1.20482	0.0405636	1.15015	1.23994	-0.316637	0.291941	0.300707	0.674812	-0.528788	-0.143139	-1.3507
	PLAUR	-1.22325	-1.35955	-0.960313	0.40108	1.083	0.625919	-0.463015	-0.21188	-0.866515	0.387758	2.0556	0.9114	0.721474	0.339383	-1.45255
	PXDN	-0.71398	-0.998434	-1.02777	0.976795	1.72789	2.45087	-0.482283	-0.213151	-0.808861	-0.492577	-0.177839	-0.112747	0.262249	0.690914	-0.962313
	SHC1	-0.546461	-0.895532	-0.340601	2.06236	1.72085	1.94015	-0.426611	-0.292365	-0.886552	-0.128821	-0.191295	-0.228417	-0.195389	-0.368052	-1.27413
	UPP1	-0.2164	-0.255035	0.325808	-0.337001	2.10874	1.61247	-0.242891	-0.418193	-0.900462	-0.776443	1.76647	-0.0934088	-0.152412	-0.707558	-1.54082
