# Supplementary material for: Bidirectional CRISPR screens decode a GLIS3-dependent fibrotic cell circuit
Source: Nature. 2026 Jan 7;650(8103):997–1006. doi: 10.1038/s41586-025-09907-x (PMC12820784; doi:10.1038/s41586-025-09907-x)
Supplement: Supplementary file 17 — Source Data Extended Data Fig. 8 [file 41586_2025_9907_MOESM17_ESM.xlsx]

## Sheet: Ext. Fig. 8b
	Day	Percent starting weight (%)
		Glis3fl/fl - DSS																		Glis3fl/fl;Cre - DSS
	1	100	100	100	100	100	100	100	100	100	100	100	100	100	100	100	100	100	100	100	100	100	100	100	100	100	100	100	100	100	100	100	100	100
	2	98.56	101.4	98.1	103.45	105	103.6	105	104.348	100.502	97.5904	98.3389	98.2993	100	100	100	100.621	101.389	100	97.6958	97.16	98.44	97.97	98.98	99.3711	98.8372	98.8571	101.569	99.6109	98.3936	98.5782	100.654	99.4118	103.425
	3	100	104.7	98.57	100	103.5	103.6	103.333	101.242	95.4774	96.3855	98.3389	97.9592	98.6755	101.036	99.5074	99.3789	103.472	100.654	95.3917	98.58	101.6	101.5	101	95.5975	96.5116	98.2857	99.2157	98.0545	98.7952	98.1043	100	98.2353	102.055
	4	101.4	105.2	97.14	99.015	103.5	102.6	106.111	103.727	102.513	96.9879	99.6678	98.9796	98.6755	103.109	105.911	100.621	102.778	99.3464	96.3134	97.63	102.1	102.5	102.6	103.145	101.163	101.714	100.392	100	99.1968	100.948	100.654	102.353	102.74
	5	102.4	103.3	99.52	99.015	101	103.6	106.667	102.484	103.015	95.7831	99.3355	99.3197	97.0199	97.9275	106.897	100.621	102.778	99.3464	98.6175	99.53	103.1	103	101.5	96.8554	95.9302	97.7143	101.177	100	97.992	102.844	100.654	103.529	104.11
	6	101.9	103.3	100	101.97	103	102.6	105.556	101.242	100.502	98.1928	99.6678	99.6599	91.7219	98.4456	107.882	102.484	103.472	99.3464	100	100	104.2	105.1	104.6	97.4843	98.2558	98.2857	100.392	99.6109	97.5904	104.739	100.654	103.529	104.11
	7	101	101.9	98.1	100	101	100.5	104.444	101.242	98.995	93.9759	94.3522	97.6191	88.0795	98.4456	112.315	102.484	109.722	106.536	98.1567	97.63	101	100	101.5	96.2264	94.186	94.8571	94.902	95.7198	96.7871	106.161	106.536	102.353	107.534
	8	99.52	100.5	96.19	98.03	100	99.48	98.3333	99.3789	94.9749	90.3615	90.0332	97.2789	86.0927	93.7824	112.315	102.484	109.722	106.536	97.6958	93.84	101.6	100.5	100	93.0818	93.6047	90.2857	87.0588	92.607	94.7791	106.161	106.536	102.353	107.534
	9	96.15	98.58	92.38	93.103	95.48	96.91	89.4444	93.1677	87.9397	83.1325	80.0664	94.5578	76.4901	87.5648	104.433	102.484	106.944	97.3856	99.5392	93.84	101	98.48	98.98	93.0818	93.0233	90.2857	81.5686	89.1051	91.9679	104.265	105.229	103.529	106.849
	10	93.75	99.53	91.9	91.133	87.94	95.36	83.8889	90.6832	86.9347	85.3012	75.4153	96.5986	71.8543	80.3109	95.5665	102.484	104.861	101.307	100.461	96.21	103.1	103.6	101.5	93.0818	93.0233	90.2857	78.0392	87.1595	96.3855	97.1564	107.189	106.471	110.959
	11	94.71	100.5	91.43	90.148	89.45	95.36	77.7778	86.9565	88.4422	84.6988	74.7508	98.6395	70.8609	75.1295	92.6108	105.59	106.25	103.922	105.53	104.3	105.7	104.6	105.1	105.031	100.581	94.2857	75.2941	86.3813	97.1888	94.3128	106.536	108.235	115.753
	12	95.19	105.2	99.05	91.133	87.94	94.33	86.6667	93.1677	86.9347	82.2892	74.0864	100.68	75.8278	73.5751	92.6108	106.832	107.639	105.229	103.687	101.9	105.7	105.6	103.1	101.258	101.744	97.7143	73.3333	90.2724	98.7952	92.891	107.843	109.412	116.438
	13	103.8	108.5	97.62	96.552	94.97	95.36	88.8889	99.3789	89.9497	83.494	79.7342	101.02	76.4901	72.5389	100.985	109.317	109.722	110.457	100.461	103.3	102.6	102.5	102	110.059	94.9721	98.125	78.0392	94.5525	102.008	95.2607	111.111	108.823	119.863
	14	104.8	108.1	101	96.552	102	106.7	101.111	100.621	95.4774	78.9157	88.7043	100.68	81.1258	75.6477	106.897	110.559	112.5	109.804	100.461	101.9	101.6	101.5	102	107.101	93.8547	96.25	81.5686	97.2763	102.811	99.0521	118.301	108.823	125.343
	15	102.9	105.7	98.1	103.45	104.5	101.5	105.556	101.863	101.005	81.9277	94.6844	101.02	87.7483	79.2746	110.345	112.422	113.889	105.882	97.6958	100	102.1	100	101.5	108.284	91.6201	95.625	88.2353	99.2218	102.008	103.791	119.608	108.823	124.657
	16	104.3	107.1	97.62	102.96	103	102.6	100.556	102.484	107.035	87.3494	93.3555	101.02	88.4106	83.9378	110.345	108.696	109.028	104.575	95.3917	99.53	104.2	98.48	100	109.468	89.9441	96.25	90.5882	96.4981	98.7952	107.109	113.072	110	119.863
	17	103.4	106.2	96.67	99.015	100.5	100.5	108.333	107.453	103.518	90.3615	92.3588	102.381	87.4172	86.0104	112.315	113.043	111.806	108.497	96.3134	100	101.6	99.49	100.5	110.651	91.6201	95	89.0196	97.2763	101.606	106.635	113.725	108.235	121.233
	18	105.8	108.5	99.52	101.48	100	106.2	103.333	105.59	103.015	93.9759	91.3621	104.422	88.0795	86.0104	114.286	113.665	112.5	112.418	98.6175	101.9	104.7	103.6	106.1	105.325	89.9441	92.5	91.3726	98.4436	101.606	112.322	116.34	113.529	122.603
	19	103.4	103.8	100	100.99	101	103.1	97.7778	102.484	102.513	96.3855	92.0266	102.381	86.755	87.5648	118.227	114.286	113.889	115.686	98.6175	102.8	103.6	103	102	107.101	89.9441	90	88.2353	97.6654	102.811	113.27	120.261	121.177	123.973
	20	100.5	93.84	101.4	98.03	97.99	104.1	98.8889	106.832	102.513	97.5904	91.3621	103.401	88.4106	87.0466	122.168	118.012	118.056	116.993	97.6958	99.53	100	101.5	102	102.959	89.9441	95.625	88.2353	97.2763	100.402	115.166	127.451	128.823	128.082
	21	98.08	90.05	104.3	93.103	96.98	101	92.2222	107.453	100	97.5904	86.0465	99.3197	83.7748	88.0829	116.256	98.7578	109.028	111.765	94.4701	98.1	101	97.97	101	97.0414	89.1229	94.75	84.3137	94.9416	99.1968	109.953	117.647	115.882	113.699
	22	96.63	85.78	101.4	94.089	93.47	101	91.1111	105.59	102.513	102.41	80.7309	94.2177	79.8013	87.5648	114.778	91.3043	105.556	105.882	89.4009	96.21	98.96	93.91	95.92	89.9408	90.4469	96.875	83.5294	97.2763	99.5984	109.953	111.765	105.882	108.219
	23	93.27	81.52	97.14	88.177	87.94	96.39	86.6667	98.1367	93.9698	96.9879	80.0664	95.9184	83.1126	87.0466	116.749	88.8199	104.167	104.575	87.5576	90.52	94.27	92.39	91.33	90.4734	90.9497	97.5	87.0588	98.0545	100	110.9	106.536	98.8235	107.534
	24	91.83	80.09	98.1	87.192	87.94	95.36	84.4444	100	96.9849	100.602	78.4053	93.8775	88.4106	92.228	117.241	87.5776	105.556	104.575	88.4793	88.63	94.79	91.88	90.82	89.3491	91.5084	98.75	88.6274	97.6654	100.803	110.427	107.189	98.2353	106.849
	25	90.38	80.57	92.38	86.207	87.44	92.27	90.5556	102.484	104.523	99.3976	77.0764	92.517	90.0662	94.8187	122.66	85.7143	107.639	104.575	87.5576	89.57	94.79	93.91	91.84	95.2663	94.8603	98.125	92.1569	99.2218	101.205	118.01	110.457	102.353	108.904
	26	92.79	84.83	90.95	85.714	87.44	90.21	98.3333	106.832	110.05	95.7831	78.4053	92.1769	91.0596	98.9637	123.645	90.0621	110.417	111.765	93.0876	91	97.4	96.95	92.86	107.692	97.0391	95.625	93.7255	100	101.606	121.801	118.954	111.177	115.069
	27	96.15	90.05	92.86	89.163	90.45	94.33	102.778	111.18	116.583	95.7831	79.7342	94.5578	92.7152	101.554	125.616	93.1677	111.111	114.379	94.4701	94.79	100	97.97	99.49	116.568	92.6257	102.5	94.902	102.724	101.205	122.275	124.837	111.765	117.808
	28	105.8	94.79	101	89.163	93.47	99.48	108.333	111.18	117.085	91.5663	86.0465	97.9592	94.702	102.073	129.064	101.242	118.75	122.222	95.3917	103.8	101.6	96.45	103.6	115.385	94.2123	107.5	95.2941	102.724	102.41	123.223	128.105	121.177	128.767
	29	105.8	97.63	104.8	93.596	96.48	104.1	107.778	109.938	117.085	97.5904	87.0432	96.9388	96.0265	102.591	133.005	102.484	119.444	122.876	96.3134	100.9	102.1	92.89	103.6	113.609	94.9721	98.125	95.6863	101.556	101.606	122.749	128.758	121.765	130.137
	30	105.8	100.9	106.2	99.507	105.5	108.2	108.889	111.801	117.085	99.3976	86.711	97.9592	95.6954	108.29	132.512	104.348	121.528	124.183	98.1567	102.4	101	94.92	103.1	112.426	94.4134	100	97.2549	100.389	100.402	123.697	130.065	121.177	133.562
	31	102.9	96.68	108.6	100	104	106.2	104.444	111.18	116.08	98.1928	86.3787	98.6395	94.3709	109.845	128.571	105.59	121.528	124.183	98.1567	102.8	103.6	98.98	102.6	113.609	97.7654	97.5	98.0392	104.669	102.811	123.223	130.065	120	130.137
	32	101.9	91.94	106.7	97.537	102	107.2	107.222	113.665	117.085	100	90.0332	100.34	92.7152	111.917	129.064	108.696	125.694	120.915	95.8525	104.3	102.6	98.48	102	112.426	97.2067	98.75	99.6078	102.335	100.803	124.171	130.719	118.823	131.507
	33	103.4	90.52	104.3	97.537	102.5	102.6	108.889	119.255	116.08	100.602	93.0233	95.2381	92.7152	112.953	128.079	111.801	125	130.719	98.6175	105.2	103.1	97.97	103.1	113.609	98.324	99.375	99.2157	103.891	102.41	123.223	130.719	117.647	130.137
	34	103.4	91	104.8	99.015	101.5	98.97	108.889	117.391	115.075	101.205	94.0199	98.2993	93.7086	115.026	127.586	110.559	127.778	130.719	98.1567	103.8	102.6	100	103.6	116.568	97.7654	103.125	100	103.891	105.221	120.853	132.026	131.177	130.137
	35	102.9	88.63	105.2	88.67	101	96.39	107.778	117.391	108.543	95.7831	95.6811	96.2585	92.053	108.29	121.675	110.559	119.444	130.065	98.6175	104.3	104.2	102.5	100	112.426	97.7654	103.75	99.6078	101.167	102.008	114.692	129.412	129.412	130.822
	36	102.9	86.73	106.2	85.714	102.5	90.21	100.556	116.77	101.507	87.9518	93.6877	95.5782	90.7285	106.218	120.197	112.422	120.139	132.68	99.5392	103.8	106.3	100.5	93.88	111.243	96.648	100.625	98.0392	102.335	103.615	112.796	130.065	126.471	127.397
	37	103.8	87.68	106.2	83.251	103.5	93.3	97.7778	116.77	96.9849	81.3253	95.0166	96.2585	88.7417	109.326	130.049	112.422	118.75	132.026	100	99.53	104.2	104.1	98.47	118.343	102.235	105	100.392	103.502	104.418	120.379	134.641	127.059	134.931
	38	108.2	83.89	101.9	83.744	106	96.39	96.6667	121.739	92.9648	79.5181	95.3488	93.5374	86.4238	113.99	132.02	113.043	113.194	132.026	100.461	108.1	108.3	100.5	100.5	115.385	104.469	105.625	99.2157	104.669	106.426	124.644	133.333	126.471	133.562
	39	113	86.26	106.2	85.714	107.5	97.42	106.111	126.087	95.9799	79.5181	95.6811	95.2381	89.0729	117.617	134.483	114.907	118.056	132.026	102.765	109	105.7	101	103.6	117.751	104.469	107.5	101.569	103.891	104.016	127.962	130.719	123.529	136.986
	40	113.9	94.31	116.7	89.163	111.6	98.97	111.667	124.224	98.995	84.9398	96.0133	96.5986	92.7152	115.544	134.975	119.255	125.694	132.68	102.304	106.2	105.2	102	101.5	120.71	107.263	113.75	100.784	102.335	102.811	126.54	132.68	131.765	136.301
	41	113.5	101.4	117.6	93.596	113.1	101.5	113.333	119.876	101.507	84.3374	96.3455	97.9592	96.0265	116.58	137.931	121.739	128.472	137.255	100.922	109.5	106.8	108.6	100	120.118	107.263	110.625	101.961	102.335	104.418	127.962	136.601	129.412	136.986
	42	113.5	103.3	125.7	98.03	111.6	104.6	115.556	122.36	106.533	92.7711						124.845	131.944	139.216	101.382	105.7	106.8	108.6	105.6	121.302	101.676	111.25					137.909	126.471	136.301
